# Supplementary material for: HERmione: Understanding the Needs of Patients Living with Metastatic HER2-Positive Breast Cancer Through a Cross-Sectional Survey in Parallel with Patients and Oncologists
Source: Cancers (Basel). 2025 Apr 17;17(8):1349. doi: 10.3390/cancers17081349 (PMC12025477; doi:10.3390/cancers17081349)
Supplement: Supplementary file 1 [file cancers-17-01349-s001.zip]

Archive with 4 entries (4 files):
- cancers-3456703 Supplementary File 1_patient questionnaire edited.pdf
- cancers-3456703 Supplementary File 2_oncologist questionnaire edited.pdf
- Supplementary file 3_patient dataset.xlsx
- Supplementary file 4_oncologist dataset.xlsx
