# Supplementary material for: HERmione: Understanding the Needs of Patients Living with Metastatic HER2-Positive Breast Cancer Through a Cross-Sectional Survey in Parallel with Patients and Oncologists
Source: Cancers (Basel). 2025 Apr 17;17(8):1349. doi: 10.3390/cancers17081349 (PMC12025477; doi:10.3390/cancers17081349)
Supplement: Supplementary file 1 [file cancers-17-01349-s001.zip › Supplementary file 3_patient dataset.xlsx]

## Sheet:  Data (with labels)
_id	Q1	Q2	Q3	Q3_ST_65	Q3_NUM	Q4	Q4_5_other	Q4RECO	Q4RECO_ST	Q5	Q6	Q7	Q7_7_other	Q7RECO	Q8	Q8_ST	Q9_mm	Q9_yyyy	Q9_Anteriorite_diag	Q9_Anteriorite_diag_ST1	Q10	Q11	Q11_ST_Recode_Forme	Q12	Q12_ST	Q13	Q14	Q15	Q15_7_other	Q16	Q17	Q17_ST	Q18	Q18_10_other	Q19	Q19_9_other	Q20	Q20_8_other	Q20_ST	Q21	Q21_ST_Au_moins_positif	Q21_ST_Au_moins_negatif	Q22	Q22_12_other	Q23	Q23_ST	Q24	Q24_ST	Q25
64	A patient	Woman	37	Under 65	37	1		On sick leave	ST On sick leave/Disabled/Unemployment/Unemployed/Housewife	My breast cancer is HER2 positive (or a tumor overexpressing HER2)	Metastatic (extension outside the breast and axillary lymph nodes to other organs)	1		A Cancer Center (CLCC)	Rural (less than 2,000 inhabitants)	ST Rural, small town	1	2018	54	Between 3 years and less than 5 years	No	Injection at home;Injection in hospital	Only injections	An advanced practice nurse	ST A nurse	It is difficult to call on the healthcare team when you need it, you feel isolated	Yes	Moral and psychological support		I don't think I have all the information about my illness but I rely completely on the healthcare team	Yes quite	ST Yes	New treatments available; Advances in clinical research, therapeutic trials; Adverse effects; Prognosis; The particularities of metastatic breast cancer		The media (press, television, radio, magazines); Websites specialized in health (including discussion forums); Social networks; Health applications dedicated to your care journey		I was not offered supportive care		I was not offered supportive care	Surrounded;Resigned;Pessimistic	At least one positive item	At least one negative item	The impact on my professional life		No, I completely relied on the healthcare team in charge of my treatment	No, I completely relied on the healthcare team in charge of my treatment	No, because I don't know today where to find this information	ST No	Very difficult
71	A patient	Woman	52	Under 65	52	1		On sick leave	ST On sick leave/Disabled/Unemployment/Unemployed/Housewife	My breast cancer is HER2 positive (or a tumor overexpressing HER2)	Metastatic (extension outside the breast and axillary lymph nodes to other organs)	6		A private breast center	Medium city (20,000 to 99,999 inhabitants)	ST Medium, large city, Paris metropolitan area.	2	2019	41	Between 3 years and less than 5 years	Yes	Tablet/capsule to take at home	Only tablets	I am not accompanied by a nurse	I am not accompanied by a nurse	That it is easy to call on the healthcare team when you need it, you feel well supported	Yes	Accompaniment to medical appointments; Help with monitoring treatments; Moral and psychological support		I feel well informed about my illness	Yes quite	ST Yes	Advances in clinical research, therapeutic trials; Alternative and complementary medicines (hypnosis, acupuncture, dietary supplements, etc.)		Other patients in the same situation; Social networks; Health applications dedicated to your care journey		Consultation with a psychologist/psychiatrist;Consultation with a dietician, nutrition specialist		At least one supportive care offered	Combative;Optimistic;Surrounded	At least one positive item	Only positive items	Adverse effects of treatments; The impact on my professional life; Fatigue; Relationships with those close to me (family, friends, etc.); Libido problems; Intellectual difficulties (memory, concentration, etc.); Psychological difficulties in supporting the illness and treatments (anxiety, depression, etc.)		No, I completely relied on the healthcare team in charge of my treatment	No, I completely relied on the healthcare team in charge of my treatment	Yes	Yes	I don't know
91	A patient	Woman	42	Under 65	42	1		On sick leave	ST On sick leave/Disabled/Unemployment/Unemployed/Housewife	My breast cancer is HER2 positive (or a tumor overexpressing HER2)	Metastatic (extension outside the breast and axillary lymph nodes to other organs)	4		A Hospital Center (CH)	Small town (2,000 to 19,999 inhabitants)	ST Rural, small town	4	2016	75	Between 5 years and less than 10 years	No	Tablet/capsule to take at home	Only tablets	I am not accompanied by a nurse	I am not accompanied by a nurse	That it is easy to call on the healthcare team when you need it, you feel well supported	Yes	Help in daily life		I feel well informed about my illness	Yes quite	ST Yes	New treatments available; Advances in clinical research, therapeutic trials		A patient association; Internet sites specializing in health (including discussion forums)		I was not offered supportive care		I was not offered supportive care	Combative	At least one positive item	Only positive items	Adverse effects of treatments; The impact on my professional life; Costs linked to the illness; Fatigue; Administrative management of the illness; Intellectual difficulties (memory, concentration, etc.)		No, I completely relied on the healthcare team in charge of my treatment	No, I completely relied on the healthcare team in charge of my treatment	No, because I don't know today where to find this information	ST No	I don't know
93	A patient	Woman	44	Under 65	44	2		Working part-time	ST Active	My breast cancer is HER2 positive (or a tumor overexpressing HER2)	Metastatic (extension outside the breast and axillary lymph nodes to other organs)	5		A clinic	Large city (100,000 inhabitants and more)	ST Medium, large city, Paris metropolitan area.	6	2016	73	Between 5 years and less than 10 years	No	Injection at home;Injection in hospital	Only injections	A liberal nurse	ST A nurse	It is difficult to call on the healthcare team when you need it, you feel isolated	Yes	Help in daily life; Moral and psychological support		I feel well informed about my illness	Yes, rather	ST Yes	Adverse effects; The prognosis; The particularities of HER2-positive breast cancer compared to other cancers; The particularities of metastatic breast cancer; The risk of relapse; Alternative and complementary medicines (hypnosis, acupuncture, food supplements, etc.)		A patient association; Health applications dedicated to your care journey		I was not offered supportive care		I was not offered supportive care	Combative; Anxious, depressed	At least one positive item	At least one negative item	Adverse effects of treatments; Pain management; Costs linked to the disease; Libido problems		Yes, I shared my desires and expectations regarding my treatment with the healthcare team and they were taken into account	ST Yes, I expressed my desires	No, because I don't know today where to find this information	ST No	Very difficult
98	A patient	Woman	47	Under 65	47	1		On sick leave	ST On sick leave/Disabled/Unemployment/Unemployed/Housewife	My breast cancer is HER2 positive (or a tumor overexpressing HER2)	Metastatic (extension outside the breast and axillary lymph nodes to other organs)	1		A Cancer Center (CLCC)	Large city (100,000 inhabitants and more)	ST Medium, large city, Paris metropolitan area.	5	2022	2	Less than a year	Yes	Tablet/capsule to take at home	Only tablets	I am not accompanied by a nurse	I am not accompanied by a nurse	That it is easy to call on the healthcare team when you need it, you feel well supported	No			I don't think I have all the information about my illness but I rely completely on the healthcare team	Yes quite	ST Yes	The prognosis; The particularities of metastatic breast cancer; Alternative and complementary medicines (hypnosis, acupuncture, food supplements, etc.)		A local health professional (pharmacist, general practitioner, etc.); Specialized health websites (including discussion forums)		Consultation with a psychologist/psychiatrist; Support by a social worker		At least one supportive care offered	Confident;Combatative;Determined;Alone	At least one positive item	At least one negative item	Adverse effects of treatments; Fatigue; Relationships with loved ones (family, friends, etc.); Administrative management of the disease		No, I completely relied on the healthcare team in charge of my treatment	No, I completely relied on the healthcare team in charge of my treatment	No, because I don't know today where to find this information	ST No	Rather easy
166	A patient	Woman	41	Under 65	41	1		On sick leave	ST On sick leave/Disabled/Unemployment/Unemployed/Housewife	My breast cancer is HER2 positive (or a tumor overexpressing HER2)	Metastatic (extension outside the breast and axillary lymph nodes to other organs)	1		A Cancer Center (CLCC)	Small town (2,000 to 19,999 inhabitants)	ST Rural, small town	7	2018	48	Between 3 years and less than 5 years	No	Injection in hospital; Tablet/capsule to take at home	Tablet and injection	I am not accompanied by a nurse	I am not accompanied by a nurse	That it is easy to call on the healthcare team when you need it, you feel well supported	Yes	Help in daily life; Moral and psychological support		I feel well informed about my illness	Yes quite	ST Yes	Adverse effects; The particularities of metastatic breast cancer		Other patients in the same situation; The media (press, television, radio, magazines); Internet sites specializing in health (including discussion forums); Social networks		Consultation with a pain management specialist; Consultation with a psychologist/psychiatrist; Consultation with a dietitian, a nutrition specialist; Consultation for sexual disorders linked to the disease; Support by a (e) social worker; Socio-aesthetics (beautician, etc.)		At least one supportive care offered	Confident;Combatative;Optimistic;Surrounded	At least one positive item	Only positive items	Adverse effects of treatments; Fatigue; Libido problems; Intellectual difficulties (memory, concentration, etc.)		Yes, I shared my desires and expectations regarding my treatment with the healthcare team and they were taken into account	ST Yes, I expressed my desires	Yes	Yes	I don't know
188	A patient	Woman	50	Under 65	50	2		Working part-time	ST Active	My breast cancer is HER2 positive (or a tumor overexpressing HER2)	Metastatic (extension outside the breast and axillary lymph nodes to other organs)	2		A University Hospital Center (CHU)	Large city (100,000 inhabitants and more)	ST Medium, large city, Paris metropolitan area.	9	2016	70	Between 5 years and less than 10 years	Yes	Tablet/capsule to take at home	Only tablets	A coordinating nurse	ST A nurse	That it is easy to call on the healthcare team when you need it, you feel well supported	Yes	Accompaniment to medical appointments; Help in daily life; Help with administrative procedures; Moral and psychological support		I don't think I have all the information about my illness but I rely completely on the healthcare team	No, rather not	ST No	New treatments available; Advances in clinical research, therapeutic trials; Prognosis; The particularities of HER2-positive breast cancer compared to other cancers		I am not looking for information about my illness		Consultation with a pain management specialist;Consultation with a psychologist/psychiatrist;Practice of physical activity adapted to my illness with professionals;Consultation with a dietician, a nutrition specialist		At least one supportive care offered	Combative;Helpless	At least one positive item	At least one negative item	The impact on my professional life; Fatigue; Administrative management of the disease; Intellectual difficulties (memory, concentration, etc.)		No, I completely relied on the healthcare team in charge of my treatment	No, I completely relied on the healthcare team in charge of my treatment	No, because I don't know today where to find this information	ST No	Rather difficult
191	A patient	Woman	65	65 years and over	65	4		Retired	Retired	My breast cancer is HER2 positive (or a tumor overexpressing HER2)	Metastatic (extension outside the breast and axillary lymph nodes to other organs)	1		A Cancer Center (CLCC)	Medium city (20,000 to 99,999 inhabitants)	ST Medium, large city, Paris metropolitan area.	5	2013	110	Between 5 years and less than 10 years	Yes	Injection at home	Only injections	I am not accompanied by a nurse	I am not accompanied by a nurse	That it is easy to call on the healthcare team when you need it, you feel well supported	No			I feel well informed about my illness	Yes quite	ST Yes	New treatments available; Advances in clinical research, therapeutic trials; Prognosis; Risk of relapse		A patient association; Other patients in the same situation; Specialized health websites (including discussion forums); Health applications dedicated to your care journey		Consultation with a psychologist/psychiatrist; Practice of physical activity adapted to my illness with professionals; Socio-aesthetics (beautician, etc.)		At least one supportive care offered	Confident; Determined	At least one positive item	Only positive items	Adverse effects of treatments; Relationships with loved ones (family, friends, etc.); Psychological difficulties in supporting the illness and treatments (anxiety, depression, etc.)		Yes, I shared my desires and expectations regarding my treatment with the healthcare team and they were taken into account	ST Yes, I expressed my desires	Yes	Yes	Rather easy
224	A patient	Woman	35	Under 65	35	5	Student	Other	Other	My breast cancer is HER2 positive (or a tumor overexpressing HER2)	Metastatic (extension outside the breast and axillary lymph nodes to other organs)	1		A Cancer Center (CLCC)	Rural (less than 2,000 inhabitants)	ST Rural, small town	5	2020	26	Between 1 year and less than 3 years	Yes	Injection in hospital	Only injections	I am not accompanied by a nurse	I am not accompanied by a nurse	It is difficult to call on the healthcare team when you need it, you feel isolated	Yes	Help in daily life		I feel well informed about my illness	Yes quite	ST Yes	New treatments available; Adverse effects; The particularities of HER2-positive breast cancer compared to other cancers; The particularities of metastatic breast cancer; Alternative and complementary medicines (hypnosis, acupuncture, food supplements, etc.)		A patient association; Websites specialized in health (including discussion forums); Health applications dedicated to your care journey		Consultation with a psychologist/psychiatrist; Socio-aesthetics (beautician, etc.)		At least one supportive care offered	Resigned; Alone; Anxious, depressed	Only negative items	At least one negative item	Adverse effects of treatments; The impact on my professional life; Costs linked to the illness; Fatigue; Relations with healthcare teams; Libido problems; Intellectual difficulties (memory, concentration, etc.); Psychological difficulties to bear illness and treatments (anxiety, depression, etc.)		Yes, I shared my desires and expectations regarding my treatment with the healthcare team and they were taken into account	ST Yes, I expressed my desires	Yes	Yes	I don't know
236	A patient	Woman	33	Under 65	33	3		Working full-time	ST Active	My breast cancer is HER2 positive (or a tumor overexpressing HER2)	Metastatic (extension outside the breast and axillary lymph nodes to other organs)	2		A University Hospital Center (CHU)	Small town (2,000 to 19,999 inhabitants)	ST Rural, small town	12	2020	19	Between 1 year and less than 3 years	Yes	Injection at home; Tablet/capsule to take at home	Tablet and injection	A coordinating nurse	ST A nurse	That it is easy to call on the healthcare team when you need it, you feel well supported	Yes	Accompaniment to medical appointments; Help in preparing for my medical appointments; Help with monitoring treatments; Help with daily life; Help with administrative procedures; Moral and psychological support		I feel well informed about my illness	Yes quite	ST Yes	The prognosis		A patients' association; The media (press, television, radio, magazines); Websites specialized in health (including discussion forums); Social networks; Health applications dedicated to your care journey		Consultation with a pain management specialist; Consultation with a psychologist/psychiatrist; Practice of physical activity adapted to my illness with professionals; Consultation with a dietician, a nutrition specialist; Consultation for sexual disorders linked to illness; Support by a social worker; Socio-aesthetics (beautician, etc.)		At least one supportive care offered	Combative;Optimistic;Surrounded;Determined	At least one positive item	Only positive items	Libido problems; Psychological difficulties in supporting the illness and treatments (anxiety, depression, etc.)		Yes, I shared my desires and expectations regarding my treatment with the healthcare team and they were taken into account	ST Yes, I expressed my desires	Yes	Yes	Very easy
237	A patient	Woman	28	Under 65	28	3		Working full-time	ST Active	My breast cancer is HER2 positive (or a tumor overexpressing HER2)	Metastatic (extension outside the breast and axillary lymph nodes to other organs)	7	A private hospital	Private hospital	Small town (2,000 to 19,999 inhabitants)	ST Rural, small town	2	2021	17	Between 1 year and less than 3 years	Yes	Injection in hospital; Tablet/capsule to take at home	Tablet and injection	I am not accompanied by a nurse	I am not accompanied by a nurse	That it is easy to call on the healthcare team when you need it, you feel well supported	Yes	Accompaniment to medical appointments; Help in daily life; Moral and psychological support		I don't think I have all the information about my illness and I would like to know more	Yes, rather	ST Yes	Advances in clinical research, therapeutic trials; Prognosis; Risk of relapse; Alternative and complementary medicines (hypnosis, acupuncture, dietary supplements, etc.)		Other patients in the same situation; Social networks		I was not offered supportive care		I was not offered supportive care	Combative;Surrounded;Determined	At least one positive item	Only positive items	Costs linked to illness; Fatigue; Libido problems; Intellectual difficulties (memory, concentration, etc.)		No, I completely relied on the healthcare team in charge of my treatment	No, I completely relied on the healthcare team in charge of my treatment	No, because I don't know today where to find this information	ST No	Rather difficult
240	A patient	Woman	66	65 years and over	66	5	Disability	Invalid	ST On sick leave/Disabled/Unemployment/Unemployed/Housewife	My breast cancer is HER2 positive (or a tumor overexpressing HER2)	Metastatic (extension outside the breast and axillary lymph nodes to other organs)	4		A Hospital Center (CH)	Small town (2,000 to 19,999 inhabitants)	ST Rural, small town	1	2021	18	Between 1 year and less than 3 years	Yes	Injection in hospital	Only injections	I am not accompanied by a nurse	I am not accompanied by a nurse	That it is easy to call on the healthcare team when you need it, you feel well supported	Yes	Moral and psychological support		I don't think I have all the information about my illness and I would like to know more	Yes, rather	ST Yes	The prognosis		Other patients in the same situation; Specialized health websites (including discussion forums)		Consultation with a psychologist/psychiatrist;Consultation with a dietician, a nutrition specialist;Socio-aesthetics (beautician, etc.)		At least one supportive care offered	Combative;Surrounded	At least one positive item	Only positive items	The impact on my professional life; Fatigue; Intellectual difficulties (memory, concentration, etc.)		Yes, I shared my desires and expectations regarding my treatment with the healthcare team and they were taken into account	ST Yes, I expressed my desires	Yes	Yes	I don't know
252	A patient	Woman	55	Under 65	55	5	Disability	Invalid	ST On sick leave/Disabled/Unemployment/Unemployed/Housewife	My breast cancer is HER2 positive (or a tumor overexpressing HER2)	Metastatic (extension outside the breast and axillary lymph nodes to other organs)	5		A clinic	Medium city (20,000 to 99,999 inhabitants)	ST Medium, large city, Paris metropolitan area.	10	2016	69	Between 5 years and less than 10 years	No	Injection in hospital	Only injections	A liberal nurse	ST A nurse	That it is easy to call on the healthcare team when you need it, you feel well supported	Yes	Moral and psychological support		I feel well informed about my illness	Yes quite	ST Yes	Current treatments;New treatments available;Advances in clinical research, therapeutic trials;Adverse effects;Alternative and complementary medicines (hypnosis, acupuncture, dietary supplements, etc.)		Websites specialized in health (including discussion forums); Social networks		I was not offered supportive care		I was not offered supportive care	Combative;Determined;Resigned	At least one positive item	At least one negative item	Adverse effects of treatments; Fatigue		Yes, I shared my desires and expectations regarding my treatment with the healthcare team and they were taken into account	ST Yes, I expressed my desires	Yes	Yes	I don't know
258	A patient	Woman	59	Under 65	59	5	Pre retirement	Retired	Retired	My breast cancer is HER2 positive (or a tumor overexpressing HER2)	Metastatic (extension outside the breast and axillary lymph nodes to other organs)	1		A Cancer Center (CLCC)	Small town (2,000 to 19,999 inhabitants)	ST Rural, small town	10	2010	141	10 years or more	No	Injection in hospital; Tablet/capsule to take at home	Tablet and injection	I am not accompanied by a nurse	I am not accompanied by a nurse	That it is easy to call on the healthcare team when you need it, you feel well supported	Yes	Moral and psychological support		I feel well informed about my illness	Yes quite	ST Yes	Current treatments; New treatments available; Advances in clinical research, therapeutic trials; The particularities of HER2-positive breast cancer compared to other cancers; The particularities of metastatic breast cancer; The risk of relapse; Alternative medicines and complementary (hypnosis, acupuncture, food supplements, etc.)		Websites specialized in health (including discussion forums)		Consultation with a psychologist/psychiatrist;Consultation with a dietitian, nutrition specialist		At least one supportive care offered	Combative;Surrounded;Determined	At least one positive item	Only positive items	Fatigue; Libido problems		Yes, I shared my desires and expectations regarding my treatment with the healthcare team and they were taken into account	ST Yes, I expressed my desires	Yes	Yes	Rather easy
259	A patient	Woman	48	Under 65	48	1		On sick leave	ST On sick leave/Disabled/Unemployment/Unemployed/Housewife	My breast cancer is HER2 positive (or a tumor overexpressing HER2)	Metastatic (extension outside the breast and axillary lymph nodes to other organs)	1		A Cancer Center (CLCC)	Paris metropolitan area	ST Medium, large city, Paris metropolitan area.	4	2011	135	10 years or more	No	Injection at home	Only injections	I am not accompanied by a nurse	I am not accompanied by a nurse	That it is easy to call on the healthcare team when you need it, you feel well supported	Yes	Moral and psychological support		I feel well informed about my illness	Yes quite	ST Yes	New treatments available; Advances in clinical research, therapeutic trials; The particularities of HER2-positive breast cancer compared to other cancers; The particularities of metastatic breast cancer; Alternative and complementary medicines (hypnosis, acupuncture, food supplements …)		The media (press, television, radio, magazines)		Consultation with a dietician, nutrition specialist		At least one supportive care offered	Combative;Determined	At least one positive item	Only positive items	The impact on my professional life; Fatigue; Intellectual difficulties (memory, concentration, etc.)		No, I completely relied on the healthcare team in charge of my treatment	No, I completely relied on the healthcare team in charge of my treatment	Yes	Yes	Rather difficult
270	A patient	Woman	70	65 years and over	70	4		Retired	Retired	My breast cancer is HER2 positive (or a tumor overexpressing HER2)	Metastatic (extension outside the breast and axillary lymph nodes to other organs)	5		A clinic	Small town (2,000 to 19,999 inhabitants)	ST Rural, small town	10	2019	33	Between 1 year and less than 3 years	Yes	Injection at home; Tablet/capsule to take at home	Tablet and injection	I am not accompanied by a nurse	I am not accompanied by a nurse	That it is easy to call on the healthcare team when you need it, you feel well supported	Yes	Accompaniment to medical appointments; Moral and psychological support		I don't think I have all the information about my illness and I would like to know more	No, rather not	ST No	New treatments available; Advances in clinical research, therapeutic trials; Prognosis; The particularities of HER2-positive breast cancer compared to other cancers; The particularities of metastatic breast cancer; The risk of relapse		Social networks		Consultation with a psychologist/psychiatrist		At least one supportive care offered	Surrounded; Anxious, depressed	At least one positive item	At least one negative item	Adverse effects of treatments; Fatigue; Intellectual difficulties (memory, concentration, etc.); Psychological difficulties in supporting the illness and treatments (anxiety, depression, etc.)		No, I completely relied on the healthcare team in charge of my treatment	No, I completely relied on the healthcare team in charge of my treatment	No, because I don't know today where to find this information	ST No	I don't know
280	A patient	Woman	65	65 years and over	65	4		Retired	Retired	My breast cancer is HER2 positive (or a tumor overexpressing HER2)	Metastatic (extension outside the breast and axillary lymph nodes to other organs)	1		A Cancer Center (CLCC)	Medium city (20,000 to 99,999 inhabitants)	ST Medium, large city, Paris metropolitan area.	7	2011	132	10 years or more	Yes	Injection in hospital	Only injections	A liberal nurse	ST A nurse	That it is easy to call on the healthcare team when you need it, you feel well supported	Yes	Moral and psychological support		I feel well informed about my illness	Yes quite	ST Yes	The particularities of HER2-positive breast cancer compared to other cancers		The media (press, television, radio, magazines); Internet sites specializing in health (including discussion forums)		Consultation with a pain management specialist; Practice of physical activity adapted to my illness with professionals		At least one supportive care offered	Confident;Combatative;Optimistic;Surrounded;Determined	At least one positive item	Only positive items	Adverse effects of treatments		Yes, I shared my desires and expectations regarding my treatment with the healthcare team and they were taken into account	ST Yes, I expressed my desires	Yes	Yes	Very easy
324	A patient	Woman	53	Under 65	53	1		On sick leave	ST On sick leave/Disabled/Unemployment/Unemployed/Housewife	My breast cancer is HER2 positive (or a tumor overexpressing HER2)	Metastatic (extension outside the breast and axillary lymph nodes to other organs)	3		A Regional Hospital Center (CHR)	Medium city (20,000 to 99,999 inhabitants)	ST Medium, large city, Paris metropolitan area.	12	2004	211	10 years or more	No	Injection at home; Injection in hospital; Tablet/capsule to take at home	Tablet and injection	I am not accompanied by a nurse	I am not accompanied by a nurse	That it is easy to call on the healthcare team when you need it, you feel well supported	Yes	Help in daily life; Moral and psychological support		I don't think I have all the information about my illness but I rely completely on the healthcare team	Yes, rather	ST Yes	Advances in clinical research, therapeutic trials; The particularities of HER2-positive breast cancer compared to other cancers; The risk of relapse		Websites specialized in health (including discussion forums)		Consultation with a psychologist/psychiatrist;Consultation for sexual disorders linked to illness		At least one supportive care offered	Combative	At least one positive item	Only positive items	Adverse effects of treatments; The impact on my professional life; Libido problems; Psychological difficulties in supporting the illness and the treatments (anxiety, depression, etc.)		No, I completely relied on the healthcare team in charge of my treatment	No, I completely relied on the healthcare team in charge of my treatment	No, because I don't know today where to find this information	ST No	I don't know
348	A patient	Woman	55	Under 65	55	1		On sick leave	ST On sick leave/Disabled/Unemployment/Unemployed/Housewife	My breast cancer is HER2 positive (or a tumor overexpressing HER2)	Metastatic (extension outside the breast and axillary lymph nodes to other organs)	1		A Cancer Center (CLCC)	Paris metropolitan area	ST Medium, large city, Paris metropolitan area.	6	2022	1	Less than a year	Yes	Tablet/capsule to take at home	Only tablets	I am not accompanied by a nurse	I am not accompanied by a nurse	That it is easy to call on the healthcare team when you need it, you feel well supported	No			I don't think I have all the information about my illness and I would like to know more	No not at all	ST No	The prognosis; The particularities of metastatic breast cancer; The risk of relapse		Other patients in the same situation; Specialized health websites (including discussion forums)		Consultation with a psychologist/psychiatrist		At least one supportive care offered	Alone; Pessimistic; Anxious, depressed; Helpless	Only negative items	At least one negative item	Adverse effects of treatments; Fatigue; Relationships with loved ones (family, friends, etc.); Intellectual difficulties (memory, concentration, etc.); Psychological difficulties in supporting the illness and treatments (anxiety, depression, etc.)		No, I completely relied on the healthcare team in charge of my treatment	No, I completely relied on the healthcare team in charge of my treatment	No, although I know where to find this information	ST No	Rather easy
366	A patient	Woman	58	Under 65	58	1		On sick leave	ST On sick leave/Disabled/Unemployment/Unemployed/Housewife	My breast cancer is HER2 positive (or a tumor overexpressing HER2)	Metastatic (extension outside the breast and axillary lymph nodes to other organs)	1		A Cancer Center (CLCC)	Small town (2,000 to 19,999 inhabitants)	ST Rural, small town	1	2021	18	Between 1 year and less than 3 years	Yes	Injection in hospital	Only injections	An advanced practice nurse	ST A nurse	That it is easy to call on the healthcare team when you need it, you feel well supported	No			I feel well informed about my illness	Yes quite	ST Yes	New treatments available; Advances in clinical research, therapeutic trials; Alternative and complementary medicines (hypnosis, acupuncture, dietary supplements, etc.)		A patient association; Other patients in the same situation; A local healthcare professional (pharmacist, general practitioner, etc.); Social networks		Consultation with a psychologist/psychiatrist; Consultation with a dietician, a nutrition specialist; Support by a social worker; Socio-aesthetics (beautician, etc.); Other, specify	Sophrologist and reflexologist	At least one supportive care offered	Combative;Optimistic	At least one positive item	Only positive items	The repercussions on my professional life; The costs linked to the illness; Fatigue; Administrative management of the illness		Yes, I shared my desires and expectations regarding my treatment with the healthcare team and they were taken into account	ST Yes, I expressed my desires	Yes	Yes	Rather difficult
375	A patient	Woman	50	Under 65	50	3		Working full-time	ST Active	My breast cancer is HER2 positive (or a tumor overexpressing HER2)	Metastatic (extension outside the breast and axillary lymph nodes to other organs)	2		A University Hospital Center (CHU)	Small town (2,000 to 19,999 inhabitants)	ST Rural, small town	7	2012	120	10 years or more	Yes	Injection at home; Tablet/capsule to take at home	Tablet and injection	A coordinating nurse	ST A nurse	That it is easy to call on the healthcare team when you need it, you feel well supported	Yes	Moral and psychological support		I don't think I have all the information about my illness and I would like to know more	Yes, rather	ST Yes	The particularities of HER2-positive breast cancer compared to other cancers; The particularities of metastatic breast cancer; Alternative and complementary medicines (hypnosis, acupuncture, dietary supplements, etc.)		Websites specialized in health (including discussion forums)		Consultation with a dietician, a nutrition specialist; Socio-aesthetics (beautician, etc.)		At least one supportive care offered	Combative;Determined	At least one positive item	Only positive items	Adverse effects of treatments; The impact on my professional life; Costs linked to the illness; Fatigue; Intellectual difficulties (memory, concentration, etc.); Psychological difficulties in supporting the illness and the treatments (anxiety, depression, etc.)		Yes, I shared my desires and expectations regarding my treatment with the healthcare team and they were taken into account	ST Yes, I expressed my desires	No, because I don't know today where to find this information	ST No	I don't know
387	A patient	Woman	66	65 years and over	66	4		Retired	Retired	My breast cancer is HER2 positive (or a tumor overexpressing HER2)	Metastatic (extension outside the breast and axillary lymph nodes to other organs)	1		A Cancer Center (CLCC)	Small town (2,000 to 19,999 inhabitants)	ST Rural, small town	5	2021	14	Between 1 year and less than 3 years	Yes	Injection at home; Tablet/capsule to take at home	Tablet and injection	A coordinating nurse	ST A nurse	That it is easy to call on the healthcare team when you need it, you feel well supported	No			I feel well informed about my illness	Yes quite	ST Yes	New treatments available; Prognosis		A local healthcare professional (pharmacist, general practitioner, etc.); Health applications dedicated to your care journey		I was not offered supportive care		I was not offered supportive care	Combative; Pessimistic; Anxious, depressed	At least one positive item	At least one negative item	Adverse effects of treatments; Fatigue; Psychological difficulties in supporting the illness and treatments (anxiety, depression, etc.)		Yes, I shared my desires and expectations regarding my treatment with the healthcare team and they were taken into account	ST Yes, I expressed my desires	Yes	Yes	Rather difficult
404	A patient	Woman	50	Under 65	50	1		On sick leave	ST On sick leave/Disabled/Unemployment/Unemployed/Housewife	My breast cancer is HER2 positive (or a tumor overexpressing HER2)	Metastatic (extension outside the breast and axillary lymph nodes to other organs)	1		A Cancer Center (CLCC)	Rural (less than 2,000 inhabitants)	ST Rural, small town	2	2022	5	Less than a year	No	Injection in hospital	Only injections	A coordinating nurse	ST A nurse	That it is easy to call on the healthcare team when you need it, you feel well supported	Yes	Help in daily life		I feel well informed about my illness	Yes quite	ST Yes	Advances in clinical research, therapeutic trials; Alternative and complementary medicines (hypnosis, acupuncture, dietary supplements, etc.)		I am not looking for information about my illness		Consultation with a psychologist/psychiatrist		At least one supportive care offered	Resigned	Only negative items	At least one negative item	Adverse effects of treatments; The impact on my professional life		Yes, I shared my desires and expectations regarding my treatment with the healthcare team and they were taken into account	ST Yes, I expressed my desires	Yes	Yes	Rather difficult
413	A patient	Woman	52	Under 65	52	1		On sick leave	ST On sick leave/Disabled/Unemployment/Unemployed/Housewife	My breast cancer is HER2 positive (or a tumor overexpressing HER2)	Metastatic (extension outside the breast and axillary lymph nodes to other organs)	1		A Cancer Center (CLCC)	Medium city (20,000 to 99,999 inhabitants)	ST Medium, large city, Paris metropolitan area.	6	2017	61	Between 5 years and less than 10 years	No	Tablet/capsule to take at home	Only tablets	I am not accompanied by a nurse	I am not accompanied by a nurse	It is difficult to call on the healthcare team when you need it, you feel isolated	No			I feel well informed about my illness	Yes quite	ST Yes	New treatments available; Advances in clinical research, therapeutic trials; Adverse effects; The particularities of metastatic breast cancer; Alternative and complementary medicines (hypnosis, acupuncture, food supplements, etc.)		Other patients in the same situation; The media (press, television, radio, magazines); Social networks		I was not offered supportive care		I was not offered supportive care	Confident;Optimistic;Determined	At least one positive item	Only positive items	Adverse effects of treatments; Pain management; Fatigue; Libido problems; Intellectual difficulties (memory, concentration, etc.)		Yes, I shared my desires and expectations regarding my treatment with the healthcare team and they were taken into account	ST Yes, I expressed my desires	Yes	Yes	Rather easy
430	A patient	Woman	76	65 years and over	76	4		Retired	Retired	My breast cancer is HER2 positive (or a tumor overexpressing HER2)	Metastatic (extension outside the breast and axillary lymph nodes to other organs)	5		A clinic	Medium city (20,000 to 99,999 inhabitants)	ST Medium, large city, Paris metropolitan area.	11	2020	20	Between 1 year and less than 3 years	Yes	Tablet/capsule to take at home	Only tablets	A coordinating nurse	ST A nurse	That it is easy to call on the healthcare team when you need it, you feel well supported	Yes	Help in daily life; Moral and psychological support		I don't think I have all the information about my illness and I would like to know more	Yes, rather	ST Yes	Advances in clinical research, therapeutic trials; Prognosis		The media (press, television, radio, magazines); Internet sites specializing in health (including discussion forums)		Practicing physical activity adapted to my illness with professionals		At least one supportive care offered	Confident	At least one positive item	Only positive items	Adverse effects of treatments; Fatigue		No, I completely relied on the healthcare team in charge of my treatment	No, I completely relied on the healthcare team in charge of my treatment	Yes	Yes	I don't know
444	A patient	Woman	42	Under 65	42	5	Disability dismissed for incapacity	Invalid	ST On sick leave/Disabled/Unemployment/Unemployed/Housewife	My breast cancer is HER2 positive (or a tumor overexpressing HER2)	Metastatic (extension outside the breast and axillary lymph nodes to other organs)	1		A Cancer Center (CLCC)	Small town (2,000 to 19,999 inhabitants)	ST Rural, small town	5	2019	38	Between 3 years and less than 5 years	No	Injection in hospital; Tablet/capsule to take at home	Tablet and injection	A coordinating nurse	ST A nurse	That it is easy to call on the healthcare team when you need it, you feel well supported	Yes	Accompaniment to medical appointments; Help with monitoring treatments; Help with daily life; Help with administrative procedures; Moral and psychological support		I feel well informed about my illness	Yes, rather	ST Yes	New treatments available; Advances in clinical research, therapeutic trials; The particularities of HER2-positive breast cancer compared to other cancers; The particularities of metastatic breast cancer; The risk of relapse		Other patients in the same situation; Specialized health websites (including discussion forums); Social networks; Health applications dedicated to your care journey		Consultation with a psychologist/psychiatrist; Practice of physical activity adapted to my illness with professionals; Support by a social worker; Socio-aesthetics (beautician, etc.)		At least one supportive care offered	Combative;Optimistic;Surrounded;Determined	At least one positive item	Only positive items	Adverse effects of treatments; The impact on my professional life; Fatigue; Relationships with those close to me (family, friends, etc.); Administrative management of the illness; Intellectual difficulties (memory, concentration, etc.); Psychological difficulties to bear illness and treatments (anxiety, depression, etc.)		No, I completely relied on the healthcare team in charge of my treatment	No, I completely relied on the healthcare team in charge of my treatment	No, because I don't know today where to find this information	ST No	I don't know
445	A patient	Woman	52	Under 65	52	5	Disability	Invalid	ST On sick leave/Disabled/Unemployment/Unemployed/Housewife	My breast cancer is HER2 positive (or a tumor overexpressing HER2)	Metastatic (extension outside the breast and axillary lymph nodes to other organs)	5		A clinic	Medium city (20,000 to 99,999 inhabitants)	ST Medium, large city, Paris metropolitan area.	7	2019	36	Between 3 years and less than 5 years	No	Tablet/capsule to take at home	Only tablets	A coordinating nurse	ST A nurse	That it is easy to call on the healthcare team when you need it, you feel well supported	Yes	Accompaniment to medical appointments; Help in daily life; Moral and psychological support		I feel well informed about my illness	Yes quite	ST Yes	New treatments available; Advances in clinical research, therapeutic trials		Websites specialized in health (including discussion forums); Health applications dedicated to your care journey		Consultation with a psychologist/psychiatrist; Socio-aesthetics (beautician, etc.)		At least one supportive care offered	Surrounded; Anxious, depressed	At least one positive item	At least one negative item	Psychological difficulties in supporting the illness and treatments (anxiety, depression, etc.)		Yes, I shared my desires and expectations regarding my treatment with the healthcare team and they were taken into account	ST Yes, I expressed my desires	Yes	Yes	Rather easy
467	A patient	Woman	57	Under 65	57	3		Working full-time	ST Active	My breast cancer is HER2 positive (or a tumor overexpressing HER2)	Metastatic (extension outside the breast and axillary lymph nodes to other organs)	1		A Cancer Center (CLCC)	Small town (2,000 to 19,999 inhabitants)	ST Rural, small town	8	2019	35	Between 1 year and less than 3 years	Yes	Injection in hospital	Only injections	A coordinating nurse	ST A nurse	That it is easy to call on the healthcare team when you need it, you feel well supported	Yes	Help in daily life; Moral and psychological support		I feel well informed about my illness	Yes quite	ST Yes	New treatments available; Advances in clinical research, therapeutic trials; The particularities of metastatic breast cancer; The risk of relapse; Alternative and complementary medicines (hypnosis, acupuncture, food supplements, etc.)		Websites specialized in health (including discussion forums); Social networks; Health applications dedicated to your care journey		Consultation with a pain management specialist; Consultation with a psychologist/psychiatrist; Practice of physical activity adapted to my illness with professionals; Consultation with a dietician, a nutrition specialist; Consultation for sexual disorders linked to illness; Support by a social worker; Socio-aesthetics (beautician, etc.)		At least one supportive care offered	Combative;Optimistic;Surrounded;Determined	At least one positive item	Only positive items	Adverse effects of treatments; Fatigue; Administrative management of the disease; Libido problems		Yes, I shared my desires and expectations regarding my treatment with the healthcare team and they were taken into account	ST Yes, I expressed my desires	Yes	Yes	I don't know
471	A patient	Woman	58	Under 65	58	5	Disability	Invalid	ST On sick leave/Disabled/Unemployment/Unemployed/Housewife	My breast cancer is HER2 positive (or a tumor overexpressing HER2)	Metastatic (extension outside the breast and axillary lymph nodes to other organs)	1		A Cancer Center (CLCC)	Rural (less than 2,000 inhabitants)	ST Rural, small town	8	2017	59	Between 3 years and less than 5 years	Yes	Injection in hospital	Only injections	I am not accompanied by a nurse	I am not accompanied by a nurse	It is difficult to call on the healthcare team when you need it, you feel isolated	No			I don't think I have all the information about my illness and I would like to know more	Yes quite	ST Yes	Adverse effects; Alternative and complementary medicines (hypnosis, acupuncture, food supplements, etc.)		A local healthcare professional (pharmacist, general practitioner, etc.)		I was not offered supportive care		I was not offered supportive care	Combative	At least one positive item	Only positive items	Adverse effects of treatments; The impact on my professional life; Pain management; Relationships with those close to me (family, friends, etc.); Libido problems; Intellectual difficulties (memory, concentration, etc.)		Yes, I shared my desires and expectations regarding my treatment with the healthcare team and they were taken into account	ST Yes, I expressed my desires	Yes	Yes	I don't know
472	A patient	Woman	65	65 years and over	65	4		Retired	Retired	My breast cancer is HER2 positive (or a tumor overexpressing HER2)	Metastatic (extension outside the breast and axillary lymph nodes to other organs)	1		A Cancer Center (CLCC)	Small town (2,000 to 19,999 inhabitants)	ST Rural, small town	2	2015	89	Between 5 years and less than 10 years	Yes	Injection in hospital	Only injections	I am not accompanied by a nurse	I am not accompanied by a nurse	It is difficult to call on the healthcare team when you need it, you feel isolated	Yes	Help in daily life		I don't think I have all the information about my illness and I would like to know more	Yes, rather	ST Yes	The risk of relapse		Social networks		Practice of physical activity adapted to my illness with professionals; Socio-aesthetics (beautician, etc.)		At least one supportive care offered	Alone; Pessimistic; Anxious, depressed; Helpless	Only negative items	At least one negative item	Adverse effects of treatments; Costs linked to the illness; Psychological difficulties in coping with the illness and treatments (anxiety, depression, etc.)		No, I completely relied on the healthcare team in charge of my treatment	No, I completely relied on the healthcare team in charge of my treatment	No, because I don't know today where to find this information	ST No	Rather difficult
514	A patient	Woman	41	Under 65	41	5	Disability	Invalid	ST On sick leave/Disabled/Unemployment/Unemployed/Housewife	My breast cancer is HER2 positive (or a tumor overexpressing HER2)	Metastatic (extension outside the breast and axillary lymph nodes to other organs)	2		A University Hospital Center (CHU)	Large city (100,000 inhabitants and more)	ST Medium, large city, Paris metropolitan area.	1	2018	54	Between 3 years and less than 5 years	No	Injection in hospital	Only injections	A liberal nurse	ST A nurse	That it is easy to call on the healthcare team when you need it, you feel well supported	Yes	Accompaniment to medical appointments; Help in daily life; Moral and psychological support		I feel well informed about my illness	Yes quite	ST Yes	New treatments available; Advances in clinical research, therapeutic trials; The particularities of HER2-positive breast cancer compared to other cancers; The particularities of metastatic breast cancer; Alternative and complementary medicines (hypnosis, acupuncture, food supplements …)		Websites specialized in health (including discussion forums)		Consultation with a psychologist/psychiatrist; Support by a social worker; Socio-aesthetics (beautician, etc.)		At least one supportive care offered	Combative; Surrounded; Anxious, depressed; Helpless	At least one positive item	At least one negative item	Adverse effects of treatments; The impact on my professional life; Pain management; Fatigue; Administrative management of the disease; Libido problems; Psychological difficulties in supporting the disease and the treatments (anxiety, depression, etc.)		Yes, I shared my desires and expectations regarding my treatment with the healthcare team and they were taken into account	ST Yes, I expressed my desires	Yes	Yes	Rather easy
570	A patient	Woman	49	Under 65	49	1		On sick leave	ST On sick leave/Disabled/Unemployment/Unemployed/Housewife	My breast cancer is HER2 positive (or a tumor overexpressing HER2)	Metastatic (extension outside the breast and axillary lymph nodes to other organs)	1		A Cancer Center (CLCC)	Small town (2,000 to 19,999 inhabitants)	ST Rural, small town	2	2021	17	Between 1 year and less than 3 years	Yes	Injection in hospital	Only injections	I am not accompanied by a nurse	I am not accompanied by a nurse	That it is easy to call on the healthcare team when you need it, you feel well supported	Yes	Help in daily life; Moral and psychological support		I feel well informed about my illness	Yes quite	ST Yes	New treatments available; Advances in clinical research, therapeutic trials; The particularities of metastatic breast cancer		Other patients in the same situation; Social networks		Consultation with a psychologist/psychiatrist		At least one supportive care offered	Combative;Determined	At least one positive item	Only positive items	The impact on my professional life		Yes, I shared my desires and expectations regarding my treatment with the healthcare team and they were taken into account	ST Yes, I expressed my desires	Yes	Yes	I don't know
573	A patient	Woman	47	Under 65	47	3		Working full-time	ST Active	My breast cancer is HER2 positive (or a tumor overexpressing HER2)	Metastatic (extension outside the breast and axillary lymph nodes to other organs)	1		A Cancer Center (CLCC)	Rural (less than 2,000 inhabitants)	ST Rural, small town	8	2019	35	Between 1 year and less than 3 years	Yes	Injection at home; Tablet/capsule to take at home	Tablet and injection	I am not accompanied by a nurse	I am not accompanied by a nurse	It is difficult to call on the healthcare team when you need it, you feel isolated	No			I feel well informed about my illness	Yes quite	ST Yes	New treatments available; Advances in clinical research, therapeutic trials; Prognosis; The particularities of metastatic breast cancer		Websites specialized in health (including discussion forums); Social networks		Consultation with a psychologist/psychiatrist; Practice of physical activity adapted to my illness with professionals; Consultation with a dietician, a nutrition specialist; Socio-aesthetics (beautician, etc.)		At least one supportive care offered	Combative;Resigned;Alone;Anxious, depressed	At least one positive item	At least one negative item	The repercussions on my professional life; Fatigue; Relationships with those close to me (family, friends, etc.); Libido problems; Intellectual difficulties (memory, concentration, etc.); Psychological difficulties in supporting the illness and the treatments (anxiety, depression…)		No, I completely relied on the healthcare team in charge of my treatment	No, I completely relied on the healthcare team in charge of my treatment	Yes	Yes	Rather difficult
575	A patient	Woman	53	Under 65	53	1		On sick leave	ST On sick leave/Disabled/Unemployment/Unemployed/Housewife	My breast cancer is HER2 positive (or a tumor overexpressing HER2)	Metastatic (extension outside the breast and axillary lymph nodes to other organs)	2		A University Hospital Center (CHU)	Paris metropolitan area	ST Medium, large city, Paris metropolitan area.	4	2021	15	Between 1 year and less than 3 years	Yes	Tablet/capsule to take at home	Only tablets	I am not accompanied by a nurse	I am not accompanied by a nurse	It is difficult to call on the healthcare team when you need it, you feel isolated	Yes	Moral and psychological support		I don't think I have all the information about my illness and I would like to know more	Yes, rather	ST Yes	Current treatments; New treatments available; Advances in clinical research, therapeutic trials; Prognosis; The particularities of metastatic breast cancer		Websites specialized in health (including discussion forums)		I was not offered supportive care		I was not offered supportive care	Alone; Anxious, depressed; Helpless	Only negative items	At least one negative item	Adverse effects of treatments; Pain management; Fatigue; Psychological difficulties in supporting the illness and treatments (anxiety, depression, etc.)		Yes, I expressed my desires and expectations regarding my treatment but they were not taken into account	ST Yes, I expressed my desires	No, because I don't know today where to find this information	ST No	Very difficult
588	A patient	Woman	51	Under 65	51	5	Invalid	Invalid	ST On sick leave/Disabled/Unemployment/Unemployed/Housewife	My breast cancer is HER2 positive (or a tumor overexpressing HER2)	Metastatic (extension outside the breast and axillary lymph nodes to other organs)	3		A Regional Hospital Center (CHR)	Large city (100,000 inhabitants and more)	ST Medium, large city, Paris metropolitan area.	1	2010	150	10 years or more	No	Injection in hospital	Only injections	An advanced practice nurse	ST A nurse	That it is easy to call on the healthcare team when you need it, you feel well supported	Yes	Help in daily life; Moral and psychological support		I feel well informed about my illness	Yes quite	ST Yes	New treatments available; Advances in clinical research, therapeutic trials		A city health professional (pharmacist, general practitioner, etc.); Social networks		Consultation with a pain management specialist;Consultation with a dietitian, nutrition specialist		At least one supportive care offered	Combative; Surrounded; Resigned; Anxious, depressed	At least one positive item	At least one negative item	Adverse effects of treatments; The impact on my professional life; Fatigue; Libido problems; Psychological difficulties in supporting the illness and the treatments (anxiety, depression, etc.)		No, I completely relied on the healthcare team in charge of my treatment	No, I completely relied on the healthcare team in charge of my treatment	Yes	Yes	Rather difficult
596	A patient	Woman	48	Under 65	48	1		On sick leave	ST On sick leave/Disabled/Unemployment/Unemployed/Housewife	My breast cancer is HER2 positive (or a tumor overexpressing HER2)	Metastatic (extension outside the breast and axillary lymph nodes to other organs)	1		A Cancer Center (CLCC)	Large city (100,000 inhabitants and more)	ST Medium, large city, Paris metropolitan area.	11	2021	8	Less than a year	Yes	Tablet/capsule to take at home	Only tablets	I am not accompanied by a nurse	I am not accompanied by a nurse	That it is easy to call on the healthcare team when you need it, you feel well supported	Yes	Accompaniment to medical appointments; Moral and psychological support		I don't think I have all the information about my illness but I rely completely on the healthcare team	Yes, rather	ST Yes	Advances in clinical research, therapeutic trials; Prognosis; The particularities of HER2-positive breast cancer compared to other cancers; Alternative and complementary medicines (hypnosis, acupuncture, dietary supplements, etc.)		A patient association; Internet sites specialized in health (including discussion forums)		Consultation with a psychologist/psychiatrist; Practice of physical activity adapted to my illness with professionals		At least one supportive care offered	Combative;Determined;Anxious, depressed	At least one positive item	At least one negative item	The impact on my professional life; Intellectual difficulties (memory, concentration, etc.)		No, I completely relied on the healthcare team in charge of my treatment	No, I completely relied on the healthcare team in charge of my treatment	Yes	Yes	I don't know
639	A patient	Woman	48	Under 65	48	3		Working full-time	ST Active	My breast cancer is HER2 positive (or a tumor overexpressing HER2)	Metastatic (extension outside the breast and axillary lymph nodes to other organs)	1		A Cancer Center (CLCC)	Rural (less than 2,000 inhabitants)	ST Rural, small town	1	2020	30	Between 1 year and less than 3 years	Yes	Injection in hospital; Tablet/capsule to take at home	Tablet and injection	I am not accompanied by a nurse	I am not accompanied by a nurse	That it is easy to call on the healthcare team when you need it, you feel well supported	Yes	Accompaniment to medical appointments; Moral and psychological support		I feel well informed about my illness	Yes quite	ST Yes	Advances in clinical research, therapeutic trials		I am not looking for information about my illness		I was not offered supportive care		I was not offered supportive care	Confident;Combatative;Optimistic;Determined	At least one positive item	Only positive items	other, give details	No difficulty	Yes, I shared my desires and expectations regarding my treatment with the healthcare team and they were taken into account	ST Yes, I expressed my desires	No, although I know where to find this information	ST No	Rather easy
647	A patient	Woman	62	Under 65	62	4		Retired	Retired	My breast cancer is HER2 positive (or a tumor overexpressing HER2)	Metastatic (extension outside the breast and axillary lymph nodes to other organs)	1		A Cancer Center (CLCC)	Rural (less than 2,000 inhabitants)	ST Rural, small town	2	2019	41	Between 3 years and less than 5 years	Yes	Injection at home; Tablet/capsule to take at home	Tablet and injection	A coordinating nurse	ST A nurse	That it is easy to call on the healthcare team when you need it, you feel well supported	Yes	Accompaniment to medical appointments; Help in daily life		I feel well informed about my illness	Yes quite	ST Yes	New treatments available; Advances in clinical research, therapeutic trials; Prognosis		Websites specialized in health (including discussion forums)		Consultation with a pain management specialist;Consultation for sexual disorders linked to the disease		At least one supportive care offered	Pessimistic	Only negative items	At least one negative item	Adverse effects of treatments; Pain management; Fatigue; Libido problems; Psychological difficulties in supporting the illness and treatments (anxiety, depression, etc.)		No, I completely relied on the healthcare team in charge of my treatment	No, I completely relied on the healthcare team in charge of my treatment	No, because I don't know today where to find this information	ST No	Rather easy
668	A patient	Woman	55	Under 65	55	2		Working part-time	ST Active	My breast cancer is HER2 positive (or a tumor overexpressing HER2)	Metastatic (extension outside the breast and axillary lymph nodes to other organs)	1		A Cancer Center (CLCC)	Large city (100,000 inhabitants and more)	ST Medium, large city, Paris metropolitan area.	9	2021	10	Less than a year	No	Tablet/capsule to take at home	Only tablets	I am not accompanied by a nurse	I am not accompanied by a nurse	That it is easy to call on the healthcare team when you need it, you feel well supported	Yes	Accompaniment to medical appointments; Help in daily life; Moral and psychological support		I don't think I have all the information about my illness and I would like to know more	Yes, rather	ST Yes	Advances in clinical research, therapeutic trials; Adverse effects; The particularities of HER2-positive breast cancer compared to other cancers; The risk of relapse		A patient association; Internet sites specialized in health (including discussion forums)		other, give details	Not for the moment	At least one supportive care offered	Confident;Combatative;Optimistic;Surrounded;Determined	At least one positive item	Only positive items	Fatigue; Intellectual difficulties (memory, concentration, etc.)		No, I completely relied on the healthcare team in charge of my treatment	No, I completely relied on the healthcare team in charge of my treatment	No, because I don't know today where to find this information	ST No	Rather easy
687	A patient	Woman	56	Under 65	56	1		On sick leave	ST On sick leave/Disabled/Unemployment/Unemployed/Housewife	My breast cancer is HER2 positive (or a tumor overexpressing HER2)	Metastatic (extension outside the breast and axillary lymph nodes to other organs)	6		A private breast center	Small town (2,000 to 19,999 inhabitants)	ST Rural, small town	3	2018	52	Between 3 years and less than 5 years	No	Injection in hospital	Only injections	A coordinating nurse	ST A nurse	That it is easy to call on the healthcare team when you need it, you feel well supported	Yes	Accompaniment to medical appointments; Help in daily life; Moral and psychological support		I feel well informed about my illness	Yes, rather	ST Yes	New treatments available; Advances in clinical research, therapeutic trials; Adverse effects; Prognosis; The particularities of HER2-positive breast cancer compared to other cancers; The particularities of metastatic breast cancer; The risk of relapse; Alternative and complementary medicines (hypnosis, acupuncture, food supplements, etc.)		Other patients in the same situation; The media (press, television, radio, magazines); Internet sites specializing in health (including discussion forums)		I was not offered supportive care		I was not offered supportive care	Combative;Surrounded;Alone	At least one positive item	At least one negative item	Adverse effects of treatments; The impact on my professional life; Costs linked to the illness; Fatigue; Administrative management of the illness; Intellectual difficulties (memory, concentration, etc.)		No, I completely relied on the healthcare team in charge of my treatment	No, I completely relied on the healthcare team in charge of my treatment	No, because I don't know today where to find this information	ST No	Rather difficult
707	A patient	Woman	43	Under 65	43	2		Working part-time	ST Active	My breast cancer is HER2 positive (or a tumor overexpressing HER2)	Metastatic (extension outside the breast and axillary lymph nodes to other organs)	1		A Cancer Center (CLCC)	Medium city (20,000 to 99,999 inhabitants)	ST Medium, large city, Paris metropolitan area.	11	2021	8	Less than a year	Yes	Injection in hospital; Tablet/capsule to take at home	Tablet and injection	An advanced practice nurse	ST A nurse	That it is easy to call on the healthcare team when you need it, you feel well supported	Yes	Accompaniment to medical appointments; Help in daily life; Moral and psychological support		I feel well informed about my illness	Yes quite	ST Yes	Advances in clinical research, therapeutic trials; Adverse effects; Alternative and complementary medicines (hypnosis, acupuncture, dietary supplements, etc.)		Other patients in the same situation; A local healthcare professional (pharmacist, general practitioner, etc.)		Consultation with a dietician, nutrition specialist		At least one supportive care offered	Combative;Optimistic;Surrounded;Determined	At least one positive item	Only positive items	Adverse effects of treatments; Fatigue; Libido problems; Intellectual difficulties (memory, concentration, etc.)		No, I completely relied on the healthcare team in charge of my treatment	No, I completely relied on the healthcare team in charge of my treatment	No, because I don't know today where to find this information	ST No	I don't know
713	A patient	Woman	56	Under 65	56	5	Disability	Invalid	ST On sick leave/Disabled/Unemployment/Unemployed/Housewife	My breast cancer is HER2 positive (or a tumor overexpressing HER2)	Metastatic (extension outside the breast and axillary lymph nodes to other organs)	1		A Cancer Center (CLCC)	Small town (2,000 to 19,999 inhabitants)	ST Rural, small town	3	2007	184	10 years or more	Yes	Tablet/capsule to take at home	Only tablets	I am not accompanied by a nurse	I am not accompanied by a nurse	That it is easy to call on the healthcare team when you need it, you feel well supported	Yes	Moral and psychological support		I feel well informed about my illness	Yes, rather	ST Yes	Current treatments;New treatments available;Advances in clinical research, therapeutic trials;Adverse effects;Alternative and complementary medicines (hypnosis, acupuncture, dietary supplements, etc.)		Websites specialized in health (including discussion forums); Social networks		Consultation with a psychologist/psychiatrist; Practice of physical activity adapted to my illness with professionals; Consultation with a dietician, a nutrition specialist; Support by a social worker ( e);Socio-aesthetics (beautician…)		At least one supportive care offered	Combative;Determined;Anxious, depressed	At least one positive item	At least one negative item	Adverse effects of treatments; Fatigue; Relationships with loved ones (family, friends, etc.); Libido problems; Intellectual difficulties (memory, concentration, etc.); Psychological difficulties in supporting the illness and treatments (anxiety, depression …)		Yes, I shared my desires and expectations regarding my treatment with the healthcare team and they were taken into account	ST Yes, I expressed my desires	No, because I don't know today where to find this information	ST No	I don't know
724	A patient	Woman	50	Under 65	50	1		On sick leave	ST On sick leave/Disabled/Unemployment/Unemployed/Housewife	My breast cancer is HER2 positive (or a tumor overexpressing HER2)	Metastatic (extension outside the breast and axillary lymph nodes to other organs)	4		A Hospital Center (CH)	Medium city (20,000 to 99,999 inhabitants)	ST Medium, large city, Paris metropolitan area.	8	2021	11	Less than a year	Yes	Injection in hospital	Only injections	I am not accompanied by a nurse	I am not accompanied by a nurse	That it is easy to call on the healthcare team when you need it, you feel well supported	Yes	Help in daily life; Moral and psychological support		I don't think I have all the information about my illness but I rely completely on the healthcare team	Yes, rather	ST Yes	The prognosis; The particularities of HER2 positive breast cancer compared to other cancers; The particularities of metastatic breast cancer; The risk of relapse		Other patients in the same situation; The media (press, television, radio, magazines); Internet sites specializing in health (including discussion forums); Social networks		Practice of physical activity adapted to my illness with professionals; Consultation with a dietitian, a nutrition specialist; Socio-aesthetics (beautician, etc.)		At least one supportive care offered	Confident;Combatative;Surrounded	At least one positive item	Only positive items	Adverse effects of treatments; Pain management; Costs linked to the illness; Fatigue; Libido problems; Intellectual difficulties (memory, concentration, etc.); Psychological difficulties in supporting the illness and treatments (anxiety, depression …)		No, I completely relied on the healthcare team in charge of my treatment	No, I completely relied on the healthcare team in charge of my treatment	Yes	Yes	Rather easy
753	A patient	Woman	53	Under 65	53	1		On sick leave	ST On sick leave/Disabled/Unemployment/Unemployed/Housewife	My breast cancer is HER2 positive (or a tumor overexpressing HER2)	Metastatic (extension outside the breast and axillary lymph nodes to other organs)	3		A Regional Hospital Center (CHR)	Rural (less than 2,000 inhabitants)	ST Rural, small town	9	2020	22	Between 1 year and less than 3 years	Yes	Tablet/capsule to take at home	Only tablets	I am not accompanied by a nurse	I am not accompanied by a nurse	That it is easy to call on the healthcare team when you need it, you feel well supported	Yes	Accompaniment to medical appointments		I don't think I have all the information about my illness but I rely completely on the healthcare team	Yes, rather	ST Yes	Advances in clinical research, therapeutic trials;Prognosis;The particularities of HER2-positive breast cancer compared to other cancers;The particularities of metastatic breast cancer		Websites specialized in health (including discussion forums); Social networks		Consultation with a psychologist/psychiatrist		At least one supportive care offered	Combative;Alone;Pessimistic;Anxious, depressed;Helpless	At least one positive item	At least one negative item	Adverse effects of treatments; The impact on my professional life; Costs linked to the illness; Fatigue; Relationships with those close to me (family, friends, etc.); Administrative management of the illness; Intellectual difficulties (memory, concentration, etc.). );Psychological difficulties in supporting the illness and treatments (anxiety, depression, etc.)		Yes, I shared my desires and expectations regarding my treatment with the healthcare team and they were taken into account	ST Yes, I expressed my desires	No, because I don't know today where to find this information	ST No	I don't know
769	A patient	Woman	59	Under 65	59	1		On sick leave	ST On sick leave/Disabled/Unemployment/Unemployed/Housewife	My breast cancer is HER2 positive (or a tumor overexpressing HER2)	Metastatic (extension outside the breast and axillary lymph nodes to other organs)	1		A Cancer Center (CLCC)	Large city (100,000 inhabitants and more)	ST Medium, large city, Paris metropolitan area.	5	2014	98	Between 5 years and less than 10 years	No	Tablet/capsule to take at home	Only tablets	A coordinating nurse	ST A nurse	That it is easy to call on the healthcare team when you need it, you feel well supported	Yes	Help with preparing for my medical appointments; Help with monitoring treatments; Help with daily life; Help with administrative procedures; Moral and psychological support		I feel well informed about my illness	Yes, rather	ST Yes	Adverse effects; Alternative and complementary medicines (hypnosis, acupuncture, food supplements, etc.)		Other patients in the same situation; The media (press, television, radio, magazines); Social networks		Consultation with a psychologist/psychiatrist; Socio-aesthetics (beautician, etc.)		At least one supportive care offered	Alone	Only negative items	At least one negative item	Adverse effects of treatments; The impact on my professional life; Pain management; Costs linked to the illness; Fatigue; Relations with my loved ones (family, friends, etc.); Relations with healthcare teams; Administrative management of the illness; Libido problems; Intellectual difficulties (memory, concentration, etc.); Psychological difficulties in supporting the illness and the treatments (a…		Yes, I shared my desires and expectations regarding my treatment with the healthcare team and they were taken into account	ST Yes, I expressed my desires	Yes	Yes	Very difficult
774	A patient	Woman	63	Under 65	63	4		Retired	Retired	My breast cancer is HER2 positive (or a tumor overexpressing HER2)	Metastatic (extension outside the breast and axillary lymph nodes to other organs)	2		A University Hospital Center (CHU)	Medium city (20,000 to 99,999 inhabitants)	ST Medium, large city, Paris metropolitan area.	4	2022	3	Less than a year	Yes	Tablet/capsule to take at home	Only tablets	I am not accompanied by a nurse	I am not accompanied by a nurse	That it is easy to call on the healthcare team when you need it, you feel well supported	No			I don't think I have all the information about my illness and I would like to know more	Yes, rather	ST Yes	Adverse effects; The particularities of HER2-positive breast cancer compared to other cancers; The particularities of metastatic breast cancer; The risk of relapse; Alternative and complementary medicines (hypnosis, acupuncture, food supplements, etc.)		Other patients in the same situation; The media (press, television, radio, magazines); Social networks		Consultation with a psychologist/psychiatrist		At least one supportive care offered	Alone; Anxious, depressed; Helpless	Only negative items	At least one negative item	Adverse effects of treatments; Pain management; Fatigue; Relationships with loved ones (family, friends, etc.); Intellectual difficulties (memory, concentration, etc.); Psychological difficulties in supporting the illness and treatments (anxiety, depression …)		No, I completely relied on the healthcare team in charge of my treatment	No, I completely relied on the healthcare team in charge of my treatment	No, because I don't know today where to find this information	ST No	I don't know
775	A patient	Woman	50	Under 65	50	2		Working part-time	ST Active	My breast cancer is HER2 positive (or a tumor overexpressing HER2)	Metastatic (extension outside the breast and axillary lymph nodes to other organs)	2		A University Hospital Center (CHU)	Large city (100,000 inhabitants and more)	ST Medium, large city, Paris metropolitan area.	6	2019	37	Between 3 years and less than 5 years	Yes	Injection in hospital; Tablet/capsule to take at home	Tablet and injection	I am not accompanied by a nurse	I am not accompanied by a nurse	That it is easy to call on the healthcare team when you need it, you feel well supported	Yes	Accompaniment to medical appointments; Moral and psychological support		I feel well informed about my illness	Yes quite	ST Yes	Adverse effects; Alternative and complementary medicines (hypnosis, acupuncture, food supplements, etc.)		A local health professional (pharmacist, general practitioner, etc.); Media (press, television, radio, magazines); Specialized health websites (including discussion forums); Social networks; Health applications dedicated to your journey care		Socio-aesthetics (beautician, etc.)		At least one supportive care offered	Confident;Optimistic;Resigned	At least one positive item	At least one negative item	Adverse effects of treatments; The impact on my professional life; Pain management; Fatigue; Libido problems; Intellectual difficulties (memory, concentration, etc.)		Yes, I shared my desires and expectations regarding my treatment with the healthcare team and they were taken into account	ST Yes, I expressed my desires	No, although I know where to find this information	ST No	Rather easy
777	A patient	Woman	59	Under 65	59	5	Early retirement	Retired	Retired	My breast cancer is HER2 positive (or a tumor overexpressing HER2)	Metastatic (extension outside the breast and axillary lymph nodes to other organs)	5		A clinic	Large city (100,000 inhabitants and more)	ST Medium, large city, Paris metropolitan area.	4	2013	111	Between 5 years and less than 10 years	No	Injection in hospital	Only injections	I am not accompanied by a nurse	I am not accompanied by a nurse	That it is easy to call on the healthcare team when you need it, you feel well supported	Yes	Accompaniment to medical appointments;Help in preparing for my medical appointments;Help in daily life;Help with administrative procedures;Moral and psychological support		I feel well informed about my illness	Yes quite	ST Yes	New treatments available; Advances in clinical research, therapeutic trials		Websites specialized in health (including discussion forums); Social networks; Health applications dedicated to your care journey		Consultation with a psychologist/psychiatrist; Practice of physical activity adapted to my illness with professionals; Socio-aesthetics (beautician, etc.)		At least one supportive care offered	Combative;Resigned;Helpless	At least one positive item	At least one negative item	Adverse effects of treatments; The impact on my professional life; The costs linked to the illness; Fatigue; Relationships with those close to me (family, friends, etc.); Libido problems; Intellectual difficulties (memory, concentration, etc.); Psychological difficulties in supporting the illness and treatments (anxiety, depression, etc.)		No, I completely relied on the healthcare team in charge of my treatment	No, I completely relied on the healthcare team in charge of my treatment	No, because I don't know today where to find this information	ST No	Rather easy
782	A patient	Woman	39	Under 65	39	5	Stay at home mother	Housewife	ST On sick leave/Disabled/Unemployment/Unemployed/Housewife	My breast cancer is HER2 positive (or a tumor overexpressing HER2)	Metastatic (extension outside the breast and axillary lymph nodes to other organs)	2		A University Hospital Center (CHU)	Large city (100,000 inhabitants and more)	ST Medium, large city, Paris metropolitan area.	5	2022	2	Less than a year	Yes	Injection at home; Tablet/capsule to take at home	Tablet and injection	I am not accompanied by a nurse	I am not accompanied by a nurse	It is difficult to call on the healthcare team when you need it, you feel isolated	Yes	Accompaniment to medical appointments; Help in daily life; Moral and psychological support		I don't think I have all the information about my illness and I would like to know more	Yes, rather	ST Yes	Current treatments; New treatments available; Adverse effects; Prognosis; The particularities of HER2-positive breast cancer compared to other cancers; The particularities of metastatic breast cancer; Alternative and complementary medicines (hypnosis, acupuncture, food supplements …)		Other patients in the same situation; The media (press, television, radio, magazines); Websites specialized in health (including discussion forums); Social networks; Health applications dedicated to your care journey		I was not offered supportive care		I was not offered supportive care	Combative;Determined;Alone;Anxious, depressed;Helpless	At least one positive item	At least one negative item	Adverse effects of treatments; Pain management; Costs linked to the disease; Fatigue; Administrative management of the disease; Libido problems; Intellectual difficulties (memory, concentration, etc.); Psychological difficulties in supporting the disease and treatments (anxiety, depression, etc.)		No, I completely relied on the healthcare team in charge of my treatment	No, I completely relied on the healthcare team in charge of my treatment	No, because I don't know today where to find this information	ST No	Very difficult
784	A patient	Woman	57	Under 65	57	1		On sick leave	ST On sick leave/Disabled/Unemployment/Unemployed/Housewife	My breast cancer is HER2 positive (or a tumor overexpressing HER2)	Metastatic (extension outside the breast and axillary lymph nodes to other organs)	3		A Regional Hospital Center (CHR)	Medium city (20,000 to 99,999 inhabitants)	ST Medium, large city, Paris metropolitan area.	3	2010	148	10 years or more	No	Injection in hospital	Only injections	A coordinating nurse	ST A nurse	That it is easy to call on the healthcare team when you need it, you feel well supported	No			I feel well informed about my illness	Yes quite	ST Yes	New treatments available		Websites specialized in health (including discussion forums)		Consultation with a psychologist/psychiatrist; Consultation with a dietician, a nutrition specialist; Support by a social worker; Socio-aesthetics (beautician, etc.)		At least one supportive care offered	Alone	Only negative items	At least one negative item	Adverse effects of treatments; Fatigue; Intellectual difficulties (memory, concentration, etc.)		Yes, I shared my desires and expectations regarding my treatment with the healthcare team and they were taken into account	ST Yes, I expressed my desires	Yes	Yes	Rather easy
788	A patient	Woman	44	Under 65	44	1		On sick leave	ST On sick leave/Disabled/Unemployment/Unemployed/Housewife	My breast cancer is HER2 positive (or a tumor overexpressing HER2)	Metastatic (extension outside the breast and axillary lymph nodes to other organs)	1		A Cancer Center (CLCC)	Large city (100,000 inhabitants and more)	ST Medium, large city, Paris metropolitan area.	12	2009	151	10 years or more	No	Injection in hospital	Only injections	I am not accompanied by a nurse	I am not accompanied by a nurse	That it is easy to call on the healthcare team when you need it, you feel well supported	Yes	Accompaniment to medical appointments		I feel well informed about my illness	Yes quite	ST Yes	New treatments available; Alternative and complementary medicines (hypnosis, acupuncture, food supplements, etc.)		A patient association; Websites specialized in health (including discussion forums); Social networks; Health applications dedicated to your care journey		Consultation with a psychologist/psychiatrist; Practice of physical activity adapted to my illness with professionals; Consultation with a dietician, a nutrition specialist; Support by a social worker ( e)		At least one supportive care offered	Confident;Combatative	At least one positive item	Only positive items	Adverse effects of treatments; The impact on my professional life		Yes, I shared my desires and expectations regarding my treatment with the healthcare team and they were taken into account	ST Yes, I expressed my desires	Yes	Yes	I don't know
790	A patient	Woman	59	Under 65	59	5	Disability	Invalid	ST On sick leave/Disabled/Unemployment/Unemployed/Housewife	My breast cancer is HER2 positive (or a tumor overexpressing HER2)	Metastatic (extension outside the breast and axillary lymph nodes to other organs)	4		A Hospital Center (CH)	Small town (2,000 to 19,999 inhabitants)	ST Rural, small town	3	2020	28	Between 1 year and less than 3 years	Yes	Tablet/capsule to take at home	Only tablets	I am not accompanied by a nurse	I am not accompanied by a nurse	It is difficult to call on the healthcare team when you need it, you feel isolated	Yes	Moral and psychological support		I don't think I have all the information about my illness and I would like to know more	Yes, rather	ST Yes	Advances in clinical research, therapeutic trials; The particularities of metastatic breast cancer; The risk of relapse		A patient association; Websites specialized in health (including discussion forums); Health applications dedicated to your care journey		I was not offered supportive care		I was not offered supportive care	Combative	At least one positive item	Only positive items	The impact on my professional life; Pain management; Fatigue; Libido problems; Intellectual difficulties (memory, concentration, etc.)		No, I completely relied on the healthcare team in charge of my treatment	No, I completely relied on the healthcare team in charge of my treatment	No, because I don't know today where to find this information	ST No	I don't know
798	A patient	Woman	54	Under 65	54	5	0.75	Working part-time	ST Active	My breast cancer is HER2 positive (or a tumor overexpressing HER2)	Metastatic (extension outside the breast and axillary lymph nodes to other organs)	7	33110	DK	Medium city (20,000 to 99,999 inhabitants)	ST Medium, large city, Paris metropolitan area.	5	2017	62	Between 5 years and less than 10 years	Yes	Injection in hospital	Only injections	I am not accompanied by a nurse	I am not accompanied by a nurse	That it is easy to call on the healthcare team when you need it, you feel well supported	No			I don't think I have all the information about my illness and I would like to know more	Yes quite	ST Yes	New treatments available; Advances in clinical research, therapeutic trials; The risk of relapse		A patient association		I was not offered supportive care		I was not offered supportive care	Confident; Determined	At least one positive item	Only positive items	Adverse effects of treatments; Pain management; Psychological difficulties in supporting the illness and treatments (anxiety, depression, etc.)		Yes, I shared my desires and expectations regarding my treatment with the healthcare team and they were taken into account	ST Yes, I expressed my desires	No, because I don't know today where to find this information	ST No	I don't know
803	A patient	Woman	52	Under 65	52	3		Working full-time	ST Active	My breast cancer is HER2 positive (or a tumor overexpressing HER2)	Metastatic (extension outside the breast and axillary lymph nodes to other organs)	1		A Cancer Center (CLCC)	Rural (less than 2,000 inhabitants)	ST Rural, small town	1	2009	162	10 years or more	Yes	Injection at home; Tablet/capsule to take at home	Tablet and injection	A liberal nurse	ST A nurse	That it is easy to call on the healthcare team when you need it, you feel well supported	No			I don't think I have all the information about my illness but I rely completely on the healthcare team	Yes, rather	ST Yes	Current treatments; New treatments available; Advances in clinical research, therapeutic trials; Adverse effects; Prognosis; Risk of relapse		A patients' association;A city health professional (pharmacist, general practitioner, etc.);Specialized health websites (including discussion forums);Social networks		Consultation with a pain management specialist;Consultation with a psychologist/psychiatrist;Consultation with a dietician, a nutrition specialist;Socio-aesthetics (beautician, etc.)		At least one supportive care offered	Combative;Determined;Alone;Anxious, depressed;Helpless	At least one positive item	At least one negative item	Adverse effects of treatments; The impact on my professional life; Pain management; Fatigue; Relationships with those close to me (family, friends, etc.); Intellectual difficulties (memory, concentration, etc.); Psychological difficulties in supporting the illness and treatments (anxiety, depression, etc.)		No, I completely relied on the healthcare team in charge of my treatment	No, I completely relied on the healthcare team in charge of my treatment	No, because I don't know today where to find this information	ST No	Rather easy
813	A patient	Woman	54	Under 65	54	3		Working full-time	ST Active	My breast cancer is HER2 positive (or a tumor overexpressing HER2)	Metastatic (extension outside the breast and axillary lymph nodes to other organs)	1		A Cancer Center (CLCC)	Large city (100,000 inhabitants and more)	ST Medium, large city, Paris metropolitan area.	6	2014	97	Between 5 years and less than 10 years	No	Tablet/capsule to take at home	Only tablets	I am not accompanied by a nurse	I am not accompanied by a nurse	That it is easy to call on the healthcare team when you need it, you feel well supported	Yes	Moral and psychological support		I don't think I have all the information about my illness but I rely completely on the healthcare team	Yes quite	ST Yes	The prognosis		Websites specialized in health (including discussion forums); Social networks		I was not offered supportive care		I was not offered supportive care	Combative	At least one positive item	Only positive items	Adverse effects of treatments		Yes, I shared my desires and expectations regarding my treatment with the healthcare team and they were taken into account	ST Yes, I expressed my desires	Yes	Yes	Rather easy
823	A patient	Woman	54	Under 65	54	5	unemployed	Unemployed	ST On sick leave/Disabled/Unemployment/Unemployed/Housewife	My breast cancer is HER2 positive (or a tumor overexpressing HER2)	Metastatic (extension outside the breast and axillary lymph nodes to other organs)	2		A University Hospital Center (CHU)	Rural (less than 2,000 inhabitants)	ST Rural, small town	1	2008	174	10 years or more	No	Injection at home; Injection in hospital; Tablet/capsule to take at home	Tablet and injection	I am not accompanied by a nurse	I am not accompanied by a nurse	It is difficult to call on the healthcare team when you need it, you feel isolated	Yes	Help in daily life; Moral and psychological support		I don't think I have all the information about my illness and I would like to know more	Yes, rather	ST Yes	New treatments available; Advances in clinical research, therapeutic trials; The particularities of HER2-positive breast cancer compared to other cancers; The particularities of metastatic breast cancer; The risk of relapse		Websites specialized in health (including discussion forums)		Socio-aesthetics (beautician, etc.)		At least one supportive care offered	Combative;Resigned	At least one positive item	At least one negative item	Adverse effects of treatments; Costs linked to the disease; Fatigue; Intellectual difficulties (memory, concentration, etc.)		No, I completely relied on the healthcare team in charge of my treatment	No, I completely relied on the healthcare team in charge of my treatment	No, because I don't know today where to find this information	ST No	I don't know
824	A patient	Woman	65	65 years and over	65	4		Retired	Retired	My breast cancer is HER2 positive (or a tumor overexpressing HER2)	Metastatic (extension outside the breast and axillary lymph nodes to other organs)	1		A Cancer Center (CLCC)	Medium city (20,000 to 99,999 inhabitants)	ST Medium, large city, Paris metropolitan area.	5	2013	110	Between 5 years and less than 10 years	Yes	Injection at home	Only injections	I am not accompanied by a nurse	I am not accompanied by a nurse	That it is easy to call on the healthcare team when you need it, you feel well supported	No			I feel well informed about my illness	Yes quite	ST Yes	New treatments available; Advances in clinical research, therapeutic trials; The risk of relapse		A patient association; Websites specialized in health (including discussion forums); Health applications dedicated to your care journey		Consultation with a psychologist/psychiatrist; Socio-aesthetics (beautician, etc.)		At least one supportive care offered	Confident	At least one positive item	Only positive items	Adverse effects of treatments; Relationships with loved ones (family, friends, etc.); Psychological difficulties in supporting the illness and treatments (anxiety, depression, etc.)		Yes, I shared my desires and expectations regarding my treatment with the healthcare team and they were taken into account	ST Yes, I expressed my desires	Yes	Yes	Rather easy
832	A patient	Woman	41	Under 65	41	1		On sick leave	ST On sick leave/Disabled/Unemployment/Unemployed/Housewife	My breast cancer is HER2 positive (or a tumor overexpressing HER2)	Metastatic (extension outside the breast and axillary lymph nodes to other organs)	5		A clinic	Small town (2,000 to 19,999 inhabitants)	ST Rural, small town	12	2020	19	Between 1 year and less than 3 years	Yes	Injection in hospital	Only injections	A coordinating nurse	ST A nurse	That it is easy to call on the healthcare team when you need it, you feel well supported	Yes	Accompaniment to medical appointments; Help in daily life; Moral and psychological support		I don't think I have all the information about my illness and I would like to know more	Yes, rather	ST Yes	Current treatments;New treatments available;Advances in clinical research, therapeutic trials;Adverse effects;Prognosis;The particularities of HER2-positive breast cancer compared to other cancers;The particularities of metastatic breast cancer;The risk of relapse; Alternative and complementary medicines (hypnosis, acupuncture, food supplements, etc.)		A patient association; Other patients in the same situation; The media (press, television, radio, magazines); Internet sites specializing in health (including discussion forums); Social networks		Consultation with a psychologist/psychiatrist; Support by a social worker; Socio-aesthetics (beautician, etc.)		At least one supportive care offered	Confident;Combatative;Optimistic;Surrounded;Determined;Anxious, depressed;Helpless	At least one positive item	At least one negative item	Adverse effects of treatments; The impact on my professional life; Pain management; Fatigue; Administrative management of the disease; Intellectual difficulties (memory, concentration, etc.); Psychological difficulties in supporting the illness and treatments (anxiety , depression…)		No, I completely relied on the healthcare team in charge of my treatment	No, I completely relied on the healthcare team in charge of my treatment	Yes	Yes	Rather easy
839	A patient	Woman	34	Under 65	34	5	Job seeker	Unemployment	ST On sick leave/Disabled/Unemployment/Unemployed/Housewife	My breast cancer is HER2 positive (or a tumor overexpressing HER2)	Metastatic (extension outside the breast and axillary lymph nodes to other organs)	4		A Hospital Center (CH)	Rural (less than 2,000 inhabitants)	ST Rural, small town	1	2020	30	Between 1 year and less than 3 years	Yes	Injection in hospital; Tablet/capsule to take at home	Tablet and injection	A liberal nurse	ST A nurse	That it is easy to call on the healthcare team when you need it, you feel well supported	Yes	Moral and psychological support		I feel well informed about my illness	Yes quite	ST Yes	The prognosis; The particularities of HER2 positive breast cancer compared to other cancers; The risk of relapse; Alternative and complementary medicines (hypnosis, acupuncture, food supplements, etc.)		Other patients in the same situation;A local healthcare professional (pharmacist, general practitioner, etc.);Specialized health websites (including discussion forums);Social networks		Consultation with a psychologist/psychiatrist; Practice of physical activity adapted to my illness with professionals; Consultation with a dietician, a nutrition specialist; Consultation for sexual disorders linked to the illness; Support by a social worker; Socio-aesthetics (beautician, etc.)		At least one supportive care offered	Confident;Combatative;Resigned;Helpless	At least one positive item	At least one negative item	Adverse effects of treatments; Pain management; Administrative management of the disease; Intellectual difficulties (memory, concentration, etc.); Psychological difficulties in supporting the disease and the treatments (anxiety, depression, etc.)		Yes, I shared my desires and expectations regarding my treatment with the healthcare team and they were taken into account	ST Yes, I expressed my desires	No, because I don't know today where to find this information	ST No	Rather easy
854	A patient	Woman	50	Under 65	50	3		Working full-time	ST Active	My breast cancer is HER2 positive (or a tumor overexpressing HER2)	Metastatic (extension outside the breast and axillary lymph nodes to other organs)	1		A Cancer Center (CLCC)	Rural (less than 2,000 inhabitants)	ST Rural, small town	12	2015	79	Between 5 years and less than 10 years	No	Injection at home; Tablet/capsule to take at home	Tablet and injection	A liberal nurse	ST A nurse	That it is easy to call on the healthcare team when you need it, you feel well supported	Yes	Accompaniment to medical appointments; Help in preparing for my medical appointments; Help with monitoring treatments; Help in daily life; Moral and psychological support		I don't think I have all the information about my illness but I rely completely on the healthcare team	Yes quite	ST Yes	Advances in clinical research, therapeutic trials;Prognosis;The particularities of HER2-positive breast cancer compared to other cancers;The particularities of metastatic breast cancer;Alternative and complementary medicines (hypnosis, acupuncture, dietary supplements, etc.)		Social networks; Someone close to me (family, friends, etc.)		Consultation with a psychologist/psychiatrist;Consultation with a dietitian, nutrition specialist		At least one supportive care offered	Combative; Surrounded; Determined; Anxious, depressed	At least one positive item	At least one negative item	Relationships with those close to me (family, friends, etc.); Relationships with healthcare teams; Libido problems		No, I completely relied on the healthcare team in charge of my treatment	No, I completely relied on the healthcare team in charge of my treatment	No, because I don't know today where to find this information	ST No	I don't know
860	A patient	Woman	47	Under 65	47	3		Working full-time	ST Active	My breast cancer is HER2 positive (or a tumor overexpressing HER2)	Metastatic (extension outside the breast and axillary lymph nodes to other organs)	1		A Cancer Center (CLCC)	Small town (2,000 to 19,999 inhabitants)	ST Rural, small town	1	2019	42	Between 3 years and less than 5 years	Yes	Tablet/capsule to take at home	Only tablets	I am not accompanied by a nurse	I am not accompanied by a nurse	That it is easy to call on the healthcare team when you need it, you feel well supported	Yes	Moral and psychological support		I feel well informed about my illness	No, rather not	ST No	Advances in clinical research, therapeutic trials; Adverse effects; The particularities of metastatic breast cancer		Other patients in the same situation; A local healthcare professional (pharmacist, general practitioner, etc.); The media (press, television, radio, magazines); Health applications dedicated to your care journey		Consultation with a psychologist/psychiatrist; Support by a social worker; Socio-aesthetics (beautician, etc.)		At least one supportive care offered	Combative; Surrounded; Pessimistic; Anxious, depressed	At least one positive item	At least one negative item	Adverse effects of treatments; Administrative management of the disease; Libido problems; Intellectual difficulties (memory, concentration, etc.); Psychological difficulties in supporting the disease and the treatments (anxiety, depression, etc.)		Yes, I expressed my desires and expectations regarding my treatment but they were not taken into account	ST Yes, I expressed my desires	Yes	Yes	Rather easy
869	A patient	Woman	65	65 years and over	65	4		Retired	Retired	My breast cancer is HER2 positive (or a tumor overexpressing HER2)	Metastatic (extension outside the breast and axillary lymph nodes to other organs)	1		A Cancer Center (CLCC)	Large city (100,000 inhabitants and more)	ST Medium, large city, Paris metropolitan area.	3	2019	40	Between 3 years and less than 5 years	Yes	Injection in hospital	Only injections	A coordinating nurse	ST A nurse	It is difficult to call on the healthcare team when you need it, you feel isolated	No			I don't think I have all the information about my illness but I rely completely on the healthcare team	Yes quite	ST Yes	Advances in clinical research, therapeutic trials		Social networks		Consultation with a psychologist/psychiatrist; Support by a social worker; Socio-aesthetics (beautician, etc.)		At least one supportive care offered	Combative; Anxious, depressed	At least one positive item	At least one negative item	Psychological difficulties in supporting the illness and treatments (anxiety, depression, etc.)		No, I completely relied on the healthcare team in charge of my treatment	No, I completely relied on the healthcare team in charge of my treatment	Yes	Yes	Rather easy
903	A patient	Woman	69	65 years and over	69	4		Retired	Retired	My breast cancer is HER2 positive (or a tumor overexpressing HER2)	Metastatic (extension outside the breast and axillary lymph nodes to other organs)	5		A clinic	Medium city (20,000 to 99,999 inhabitants)	ST Medium, large city, Paris metropolitan area.	4	2000	267	10 years or more	No	Injection in hospital	Only injections	I am not accompanied by a nurse	I am not accompanied by a nurse	It is difficult to call on the healthcare team when you need it, you feel isolated	Yes	Moral and psychological support		I don't think I have all the information about my illness but I rely completely on the healthcare team	Yes, rather	ST Yes	New treatments available; Advances in clinical research, therapeutic trials; Alternative and complementary medicines (hypnosis, acupuncture, dietary supplements, etc.)		A patient association; Internet sites specialized in health (including discussion forums)		Practicing physical activity adapted to my illness with professionals		At least one supportive care offered	Combative;Optimistic	At least one positive item	Only positive items	Adverse effects of treatments		Yes, I shared my desires and expectations regarding my treatment with the healthcare team and they were taken into account	ST Yes, I expressed my desires	Yes	Yes	Rather easy
996	A patient	Woman	44	Under 65	44	1		On sick leave	ST On sick leave/Disabled/Unemployment/Unemployed/Housewife	My breast cancer is HER2 positive (or a tumor overexpressing HER2)	Metastatic (extension outside the breast and axillary lymph nodes to other organs)	1		A Cancer Center (CLCC)	Rural (less than 2,000 inhabitants)	ST Rural, small town	12	2019	31	Between 1 year and less than 3 years	Yes	Tablet/capsule to take at home	Only tablets	A coordinating nurse	ST A nurse	That it is easy to call on the healthcare team when you need it, you feel well supported	Yes	Help in daily life; Moral and psychological support		I feel well informed about my illness	Yes, rather	ST Yes	New treatments available; Advances in clinical research, therapeutic trials; Prognosis; The particularities of HER2-positive breast cancer compared to other cancers		A patient association; Health applications dedicated to your care journey		Consultation with a pain management specialist;Consultation with a psychologist/psychiatrist		At least one supportive care offered	Combative;Surrounded;Alone;Anxious, depressed;Helpless	At least one positive item	At least one negative item	Adverse effects of treatments; The impact on my professional life; Pain management; Costs linked to the illness; Fatigue; Libido problems; Intellectual difficulties (memory, concentration, etc.); Psychological difficulties in supporting the illness and treatments (anxiety, depression, etc.)		No, I completely relied on the healthcare team in charge of my treatment	No, I completely relied on the healthcare team in charge of my treatment	No, because I don't know today where to find this information	ST No	Rather difficult
1000	A patient	Woman	38	Under 65	38	1		On sick leave	ST On sick leave/Disabled/Unemployment/Unemployed/Housewife	My breast cancer is HER2 positive (or a tumor overexpressing HER2)	Metastatic (extension outside the breast and axillary lymph nodes to other organs)	2		A University Hospital Center (CHU)	Medium city (20,000 to 99,999 inhabitants)	ST Medium, large city, Paris metropolitan area.	8	2020	23	Between 1 year and less than 3 years	Yes	Injection in hospital	Only injections	A liberal nurse	ST A nurse	That it is easy to call on the healthcare team when you need it, you feel well supported	Yes	Accompaniment to medical appointments; Help in preparing for my medical appointments; Help with monitoring treatments; Help with daily life; Help with administrative procedures; Moral and psychological support		I don't think I have all the information about my illness and I would like to know more	Yes, rather	ST Yes	Current treatments; New treatments available; Advances in clinical research, therapeutic trials; Adverse effects; Prognosis; Risk of relapse; Alternative and complementary medicines (hypnosis, acupuncture, food supplements, etc.)		A patient association; Other patients in the same situation; The media (press, television, radio, magazines); Internet sites specializing in health (including discussion forums); Social networks		Consultation with a psychologist/psychiatrist;Consultation with a dietician, a nutrition specialist;Consultation for sexual disorders linked to illness;Take care of a social worker;Socio -esthetics (beautician…)		At least one supportive care offered	Surrounded;Resigned;Pessimistic;Anxious, depressed;Helpless	At least one positive item	At least one negative item	Adverse effects of treatments; The impact on my professional life; Pain management; Costs linked to the illness; Fatigue; Administrative management of the illness; Libido problems; Intellectual difficulties (memory, concentration, etc.); Psychological difficulties in supporting the illness and treatments (anxiety, depression, etc.)		No, I completely relied on the healthcare team in charge of my treatment	No, I completely relied on the healthcare team in charge of my treatment	Yes	Yes	I don't know
1008	A patient	Woman	40	Under 65	40	5	Disability	Invalid	ST On sick leave/Disabled/Unemployment/Unemployed/Housewife	My breast cancer is HER2 positive (or a tumor overexpressing HER2)	Metastatic (extension outside the breast and axillary lymph nodes to other organs)	5		A clinic	Small town (2,000 to 19,999 inhabitants)	ST Rural, small town	2	2020	29	Between 1 year and less than 3 years	Yes	Injection in hospital	Only injections	An advanced practice nurse	ST A nurse	That it is easy to call on the healthcare team when you need it, you feel well supported	Yes	Moral and psychological support		I feel well informed about my illness	Yes quite	ST Yes	New treatments available; Advances in clinical research, therapeutic trials; The particularities of HER2-positive breast cancer compared to other cancers; The particularities of metastatic breast cancer; Alternative and complementary medicines (hypnosis, acupuncture, food supplements …)		Other patients in the same situation; The media (press, television, radio, magazines); Social networks		Consultation with a pain management specialist; Consultation with a psychologist/psychiatrist; Practice of physical activity adapted to my illness with professionals; Consultation with a dietician, a nutrition specialist; Socio- aesthetics (beautician…)		At least one supportive care offered	Confident;Combatative;Optimistic;Surrounded;Determined;Anxious, depressed	At least one positive item	At least one negative item	Adverse effects of treatments; Costs linked to illness; Fatigue		Yes, I shared my desires and expectations regarding my treatment with the healthcare team and they were taken into account	ST Yes, I expressed my desires	Yes	Yes	I don't know
1021	A patient	Woman	30	Under 65	30	2		Working part-time	ST Active	My breast cancer is HER2 positive (or a tumor overexpressing HER2)	Metastatic (extension outside the breast and axillary lymph nodes to other organs)	1		A Cancer Center (CLCC)	Small town (2,000 to 19,999 inhabitants)	ST Rural, small town	3	2018	52	Between 3 years and less than 5 years	No	Injection in hospital	Only injections	I am not accompanied by a nurse	I am not accompanied by a nurse	That it is easy to call on the healthcare team when you need it, you feel well supported	Yes	Accompaniment to medical appointments; Moral and psychological support		I feel well informed about my illness	Yes quite	ST Yes	Advances in clinical research, therapeutic trials; Alternative and complementary medicines (hypnosis, acupuncture, dietary supplements, etc.)		The media (press, television, radio, magazines); Internet sites specializing in health (including discussion forums)		Consultation with a psychologist/psychiatrist; Socio-aesthetics (beautician, etc.)		At least one supportive care offered	Confident;Combatative;Optimistic	At least one positive item	Only positive items	Costs linked to the disease; Libido problems; Intellectual difficulties (memory, concentration, etc.)		Yes, I shared my desires and expectations regarding my treatment with the healthcare team and they were taken into account	ST Yes, I expressed my desires	No, because I don't know today where to find this information	ST No	Rather difficult
1036	A patient	Woman	43	Under 65	43	1		On sick leave	ST On sick leave/Disabled/Unemployment/Unemployed/Housewife	My breast cancer is HER2 positive (or a tumor overexpressing HER2)	Metastatic (extension outside the breast and axillary lymph nodes to other organs)	4		A Hospital Center (CH)	Rural (less than 2,000 inhabitants)	ST Rural, small town	2	2022	5	Less than a year	Yes	Injection in hospital; Tablet/capsule to take at home	Tablet and injection	I am not accompanied by a nurse	I am not accompanied by a nurse	It is difficult to call on the healthcare team when you need it, you feel isolated	No			I don't think I have all the information about my illness and I would like to know more	No, rather not	ST No	Adverse effects; The prognosis; The particularities of HER2-positive breast cancer compared to other cancers; The particularities of metastatic breast cancer; The risk of relapse; Alternative and complementary medicines (hypnosis, acupuncture, food supplements, etc.)		Websites specialized in health (including discussion forums); Social networks		Consultation with a psychologist/psychiatrist; Support by a social worker		At least one supportive care offered	Confident;Combatative;Determined	At least one positive item	Only positive items	Adverse effects of treatments; The impact on my professional life; Pain management; Costs linked to the illness; Fatigue; Administrative management of the illness; Intellectual difficulties (memory, concentration, etc.); Psychological difficulties to bear illness and treatments (anxiety, depression, etc.)		No, I completely relied on the healthcare team in charge of my treatment	No, I completely relied on the healthcare team in charge of my treatment	No, because I don't know today where to find this information	ST No	I don't know
1043	A patient	Woman	54	Under 65	54	1		On sick leave	ST On sick leave/Disabled/Unemployment/Unemployed/Housewife	My breast cancer is HER2 positive (or a tumor overexpressing HER2)	Metastatic (extension outside the breast and axillary lymph nodes to other organs)	4		A Hospital Center (CH)	Small town (2,000 to 19,999 inhabitants)	ST Rural, small town	3	2022	4	Less than a year	Yes	Injection in hospital	Only injections	I am not accompanied by a nurse	I am not accompanied by a nurse	That it is easy to call on the healthcare team when you need it, you feel well supported	No			I feel well informed about my illness	Yes quite	ST Yes	New treatments available; Advances in clinical research, therapeutic trials; The particularities of HER2-positive breast cancer compared to other cancers; The particularities of metastatic breast cancer		An association of patients; Other patients in the same situation		Consultation with a psychologist/psychiatrist		At least one supportive care offered	Confident;Combatative;Surrounded;Determined;Anxious, depressed	At least one positive item	At least one negative item	The repercussions on my professional life; Fatigue; Psychological difficulties in supporting the illness and the treatments (anxiety, depression, etc.)		No, I completely relied on the healthcare team in charge of my treatment	No, I completely relied on the healthcare team in charge of my treatment	Yes	Yes	Rather difficult
1088	A patient	Woman	51	Under 65	51	5	Revonversion	Other	Other	My breast cancer is HER2 positive (or a tumor overexpressing HER2)	Metastatic (extension outside the breast and axillary lymph nodes to other organs)	4		A Hospital Center (CH)	Rural (less than 2,000 inhabitants)	ST Rural, small town	10	2018	45	Between 3 years and less than 5 years	Yes	Injection in hospital	Only injections	I am not accompanied by a nurse	I am not accompanied by a nurse	That it is easy to call on the healthcare team when you need it, you feel well supported	Yes	Moral and psychological support		I don't think I have all the information about my illness and I would like to know more	Yes, rather	ST Yes	New treatments available; Advances in clinical research, therapeutic trials; The risk of relapse; Alternative and complementary medicines (hypnosis, acupuncture, dietary supplements, etc.)		Other patients in the same situation; Social networks		Consultation with a pain management specialist;Consultation with a psychologist/psychiatrist		At least one supportive care offered	Surrounded; Determined; Anxious, depressed	At least one positive item	At least one negative item	The impact on my professional life; Pain management; Fatigue; Relationships with those close to me (family, friends, etc.); Intellectual difficulties (memory, concentration, etc.); Psychological difficulties in supporting the illness and the treatments (anxiety, depression…)		Yes, I shared my desires and expectations regarding my treatment with the healthcare team and they were taken into account	ST Yes, I expressed my desires	Yes	Yes	Rather difficult
1103	A patient	Woman	67	65 years and over	67	1		On sick leave	ST On sick leave/Disabled/Unemployment/Unemployed/Housewife	My breast cancer is HER2 positive (or a tumor overexpressing HER2)	Metastatic (extension outside the breast and axillary lymph nodes to other organs)	3		A Regional Hospital Center (CHR)	Rural (less than 2,000 inhabitants)	ST Rural, small town	7	2021	12	Between 1 year and less than 3 years	Yes	Injection in hospital	Only injections	I am not accompanied by a nurse	I am not accompanied by a nurse	It is difficult to call on the healthcare team when you need it, you feel isolated	No			I don't think I have all the information about my illness and I would like to know more	No, rather not	ST No	Current treatments; New treatments available; Advances in clinical research, therapeutic trials; The particularities of metastatic breast cancer		Other patients in the same situation; Specialized health websites (including discussion forums); Social networks		I was not offered supportive care		I was not offered supportive care	Alone; Pessimistic	Only negative items	At least one negative item	The impact on my professional life; Relations with those close to me (family, friends, etc.)		No, I completely relied on the healthcare team in charge of my treatment	No, I completely relied on the healthcare team in charge of my treatment	No, because I don't know today where to find this information	ST No	I don't know
1142	A patient	Woman	60	Under 65	60	5	Disability	Invalid	ST On sick leave/Disabled/Unemployment/Unemployed/Housewife	My breast cancer is HER2 positive (or a tumor overexpressing HER2)	Metastatic (extension outside the breast and axillary lymph nodes to other organs)	2		A University Hospital Center (CHU)	Small town (2,000 to 19,999 inhabitants)	ST Rural, small town	12	2017	55	Between 3 years and less than 5 years	No	Injection in hospital	Only injections	I am not accompanied by a nurse	I am not accompanied by a nurse	That it is easy to call on the healthcare team when you need it, you feel well supported	Yes	Help in daily life		I feel well informed about my illness	Yes, rather	ST Yes	Advances in clinical research, therapeutic trials; Prognosis; Risk of relapse; Alternative and complementary medicines (hypnosis, acupuncture, dietary supplements, etc.)		A patient association; Internet sites specialized in health (including discussion forums)		Consultation with a pain management specialist; Practice of physical activity adapted to my illness with professionals		At least one supportive care offered	Resigned; Anxious, depressed	Only negative items	At least one negative item	Adverse effects of treatments; Pain management		Yes, I shared my desires and expectations regarding my treatment with the healthcare team and they were taken into account	ST Yes, I expressed my desires	No, because I don't know today where to find this information	ST No	Rather difficult
1159	A patient	Woman	55	Under 65	55	1		On sick leave	ST On sick leave/Disabled/Unemployment/Unemployed/Housewife	My breast cancer is HER2 positive (or a tumor overexpressing HER2)	Metastatic (extension outside the breast and axillary lymph nodes to other organs)	2		A University Hospital Center (CHU)	Rural (less than 2,000 inhabitants)	ST Rural, small town	10	2017	57	Between 3 years and less than 5 years	No	Injection at home; Tablet/capsule to take at home	Tablet and injection	A liberal nurse	ST A nurse	That it is easy to call on the healthcare team when you need it, you feel well supported	Yes	Accompaniment to medical appointments; Moral and psychological support		I feel well informed about my illness	Yes quite	ST Yes	The risk of relapse		Websites specialized in health (including discussion forums)		Consultation with a psychologist/psychiatrist; Practice of physical activity adapted to my illness with professionals		At least one supportive care offered	Combative	At least one positive item	Only positive items	Tiredness		Yes, I shared my desires and expectations regarding my treatment with the healthcare team and they were taken into account	ST Yes, I expressed my desires	Yes	Yes	I don't know
1160	A patient	Woman	45	Under 65	45	3		Working full-time	ST Active	My breast cancer is HER2 positive (or a tumor overexpressing HER2)	Metastatic (extension outside the breast and axillary lymph nodes to other organs)	4		A Hospital Center (CH)	Paris metropolitan area	ST Medium, large city, Paris metropolitan area.	3	2016	76	Between 5 years and less than 10 years	Yes	Injection in hospital; Tablet/capsule to take at home	Tablet and injection	I am not accompanied by a nurse	I am not accompanied by a nurse	That it is easy to call on the healthcare team when you need it, you feel well supported	No			I don't think I have all the information about my illness but I rely completely on the healthcare team	Yes, rather	ST Yes	New treatments available		A patient association; Other patients in the same situation; The media (press, television, radio, magazines)		Consultation with a psychologist/psychiatrist; Practice of physical activity adapted to my illness with professionals; Consultation with a dietician, a nutrition specialist; Socio-aesthetics (beautician, etc.)		At least one supportive care offered	Confident	At least one positive item	Only positive items	Fatigue; Administrative management of the illness; Intellectual difficulties (memory, concentration, etc.); Psychological difficulties in supporting the illness and treatments (anxiety, depression, etc.)		No, I completely relied on the healthcare team in charge of my treatment	No, I completely relied on the healthcare team in charge of my treatment	No, because I don't know today where to find this information	ST No	I don't know
1200	A patient	Woman	68	65 years and over	68	4		Retired	Retired	My breast cancer is HER2 positive (or a tumor overexpressing HER2)	Metastatic (extension outside the breast and axillary lymph nodes to other organs)	5		A clinic	Paris metropolitan area	ST Medium, large city, Paris metropolitan area.	1	2022	6	Less than a year	Yes	Injection in hospital	Only injections	I am not accompanied by a nurse	I am not accompanied by a nurse	That it is easy to call on the healthcare team when you need it, you feel well supported	Yes	Accompaniment to medical appointments; Moral and psychological support		I don't think I have all the information about my illness and I would like to know more	Yes, rather	ST Yes	New treatments available; Advances in clinical research, therapeutic trials; Adverse effects; Prognosis; The particularities of HER2-positive breast cancer compared to other cancers; The particularities of metastatic breast cancer		A patient association; A city health professional (pharmacist, general practitioner, etc.); Social networks		Consultation with a psychologist/psychiatrist		At least one supportive care offered	Confident;Combatative;Resigned;Alone	At least one positive item	At least one negative item	Adverse effects of treatments; Fatigue; Relationships with loved ones (family, friends, etc.); Intellectual difficulties (memory, concentration, etc.); Psychological difficulties in supporting the illness and treatments (anxiety, depression, etc.)		No, I completely relied on the healthcare team in charge of my treatment	No, I completely relied on the healthcare team in charge of my treatment	Yes	Yes	Rather easy
1221	A patient	Woman	49	Under 65	49	1		On sick leave	ST On sick leave/Disabled/Unemployment/Unemployed/Housewife	My breast cancer is HER2 positive (or a tumor overexpressing HER2)	Metastatic (extension outside the breast and axillary lymph nodes to other organs)	5		A clinic	Medium city (20,000 to 99,999 inhabitants)	ST Medium, large city, Paris metropolitan area.	8	2019	35	Between 1 year and less than 3 years	No	Injection in hospital	Only injections	I am not accompanied by a nurse	I am not accompanied by a nurse	That it is easy to call on the healthcare team when you need it, you feel well supported	Yes	Help in daily life		I feel well informed about my illness	Yes quite	ST Yes	The particularities of metastatic breast cancer		Social networks		Socio-aesthetics (beautician, etc.)		At least one supportive care offered	Surrounded;Determined;Helpless	At least one positive item	At least one negative item	Adverse effects of treatments; The impact on my professional life; Libido problems		Yes, I shared my desires and expectations regarding my treatment with the healthcare team and they were taken into account	ST Yes, I expressed my desires	No, because I don't know today where to find this information	ST No	Rather easy
1231	A patient	Woman	58	Under 65	58	1		On sick leave	ST On sick leave/Disabled/Unemployment/Unemployed/Housewife	My breast cancer is HER2 positive (or a tumor overexpressing HER2)	Metastatic (extension outside the breast and axillary lymph nodes to other organs)	1		A Cancer Center (CLCC)	Large city (100,000 inhabitants and more)	ST Medium, large city, Paris metropolitan area.	10	2006	189	10 years or more	No	Tablet/capsule to take at home	Only tablets	I am not accompanied by a nurse	I am not accompanied by a nurse	That it is easy to call on the healthcare team when you need it, you feel well supported	Yes	Help in daily life; Moral and psychological support		I feel well informed about my illness	Yes quite	ST Yes	New treatments available; The particularities of metastatic breast cancer; Alternative and complementary medicines (hypnosis, acupuncture, dietary supplements, etc.)		A city health professional (pharmacist, general practitioner, etc.); The media (press, television, radio, magazines)		Consultation with a psychologist/psychiatrist; Support by a social worker		At least one supportive care offered	Confident;Combatative;Optimistic;Surrounded;Determined	At least one positive item	Only positive items	Adverse effects of treatments; Fatigue; Libido problems; Intellectual difficulties (memory, concentration, etc.)		Yes, I shared my desires and expectations regarding my treatment with the healthcare team and they were taken into account	ST Yes, I expressed my desires	Yes	Yes	Rather difficult
1247	A patient	Woman	54	Under 65	54	1		On sick leave	ST On sick leave/Disabled/Unemployment/Unemployed/Housewife	My breast cancer is HER2 positive (or a tumor overexpressing HER2)	Metastatic (extension outside the breast and axillary lymph nodes to other organs)	7	Bergonié Institute	A Cancer Center (CLCC)	Medium city (20,000 to 99,999 inhabitants)	ST Medium, large city, Paris metropolitan area.	9	2016	70	Between 5 years and less than 10 years	No	Injection in hospital	Only injections	A coordinating nurse	ST A nurse	That it is easy to call on the healthcare team when you need it, you feel well supported	Yes	Accompaniment to medical appointments; Help in daily life; Moral and psychological support		I don't think I have all the information about my illness but I rely completely on the healthcare team	Yes quite	ST Yes	Current treatments; Advances in clinical research, therapeutic trials; The particularities of HER2-positive breast cancer compared to other cancers		A local healthcare professional (pharmacist, general practitioner, etc.)		Consultation with a pain management specialist; Consultation with a psychologist/psychiatrist; Consultation with a dietician, a nutrition specialist; Support by a social worker )		At least one supportive care offered	Combative;Surrounded	At least one positive item	Only positive items	Pain management; Fatigue; Intellectual difficulties (memory, concentration, etc.)		No, I completely relied on the healthcare team in charge of my treatment	No, I completely relied on the healthcare team in charge of my treatment	Yes	Yes	Rather easy
1248	A patient	Woman	55	Under 65	55	3		Working full-time	ST Active	My breast cancer is HER2 positive (or a tumor overexpressing HER2)	Metastatic (extension outside the breast and axillary lymph nodes to other organs)	1		A Cancer Center (CLCC)	Large city (100,000 inhabitants and more)	ST Medium, large city, Paris metropolitan area.	4	2020	27	Between 1 year and less than 3 years	Yes	Injection in hospital	Only injections	I am not accompanied by a nurse	I am not accompanied by a nurse	That it is easy to call on the healthcare team when you need it, you feel well supported	No			I feel well informed about my illness	Yes quite	ST Yes	New treatments available;Prognosis;Alternative and complementary medicines (hypnosis, acupuncture, food supplements, etc.)		Websites specialized in health (including discussion forums); Other, specify	Cancer network	Consultation with a psychologist/psychiatrist; Socio-aesthetics (beautician, etc.)		At least one supportive care offered	Confident;Combatative;Alone;Anxious, depressed	At least one positive item	At least one negative item	Adverse effects of treatments; Pain management; Fatigue; Intellectual difficulties (memory, concentration, etc.); Psychological difficulties in supporting the illness and treatments (anxiety, depression, etc.)		Yes, I shared my desires and expectations regarding my treatment with the healthcare team and they were taken into account	ST Yes, I expressed my desires	Yes	Yes	I don't know
1272	A patient	Woman	69	65 years and over	69	4		Retired	Retired	My breast cancer is HER2 positive (or a tumor overexpressing HER2)	Metastatic (extension outside the breast and axillary lymph nodes to other organs)	7	Ico	A Cancer Center (CLCC)	Medium city (20,000 to 99,999 inhabitants)	ST Medium, large city, Paris metropolitan area.	8	2019	35	Between 1 year and less than 3 years	I don't know	Injection in hospital	Only injections	I am not accompanied by a nurse	I am not accompanied by a nurse	That it is easy to call on the healthcare team when you need it, you feel well supported	Yes	Moral and psychological support		I don't think I have all the information about my illness and I would like to know more	Yes quite	ST Yes	The risk of relapse		other, give details	A little bit of everything	I was not offered supportive care		I was not offered supportive care	Confident	At least one positive item	Only positive items	Pain management; Fatigue; Relationships with loved ones (family, friends, etc.); Psychological difficulties in supporting the illness and treatments (anxiety, depression, etc.)		No, I completely relied on the healthcare team in charge of my treatment	No, I completely relied on the healthcare team in charge of my treatment	No, because I don't know today where to find this information	ST No	I don't know
1284	A patient	Woman	48	Under 65	48	1		On sick leave	ST On sick leave/Disabled/Unemployment/Unemployed/Housewife	My breast cancer is HER2 positive (or a tumor overexpressing HER2)	Metastatic (extension outside the breast and axillary lymph nodes to other organs)	7	Icg nimes	A University Hospital Center (CHU)	Small town (2,000 to 19,999 inhabitants)	ST Rural, small town	12	2021	7	Less than a year	Yes	Injection in hospital	Only injections	A coordinating nurse	ST A nurse	That it is easy to call on the healthcare team when you need it, you feel well supported	Yes	Accompaniment to medical appointments; Help in daily life; Moral and psychological support		I feel well informed about my illness	Yes quite	ST Yes	The particularities of HER2 positive breast cancer compared to other cancers; The risk of relapse		A local healthcare professional (pharmacist, general practitioner, etc.)		Consultation with a psychologist/psychiatrist; Practice of physical activity adapted to my illness with professionals; Socio-aesthetics (beautician, etc.)		At least one supportive care offered	Confident;Combatative;Optimistic;Surrounded;Determined	At least one positive item	Only positive items	Adverse effects of treatments; Fatigue; Libido problems		Yes, I shared my desires and expectations regarding my treatment with the healthcare team and they were taken into account	ST Yes, I expressed my desires	Yes	Yes	Rather easy
1327	A patient	Woman	65	65 years and over	65	4		Retired	Retired	My breast cancer is HER2 positive (or a tumor overexpressing HER2)	Metastatic (extension outside the breast and axillary lymph nodes to other organs)	2		A University Hospital Center (CHU)	Large city (100,000 inhabitants and more)	ST Medium, large city, Paris metropolitan area.	6	2020	25	Between 1 year and less than 3 years	Yes	Tablet/capsule to take at home	Only tablets	I am not accompanied by a nurse	I am not accompanied by a nurse	It is difficult to call on the healthcare team when you need it, you feel isolated	No			I don't think I have all the information about my illness and I would like to know more	Yes quite	ST Yes	Adverse effects; The particularities of metastatic breast cancer; Alternative and complementary medicines (hypnosis, acupuncture, food supplements, etc.)		Websites specialized in health (including discussion forums)		other, give details	Acupuncture	At least one supportive care offered	Alone; Anxious, depressed	Only negative items	At least one negative item	Tiredness		Yes, I shared my desires and expectations regarding my treatment with the healthcare team and they were taken into account	ST Yes, I expressed my desires	Yes	Yes	Rather easy
1338	A patient	Woman	73	65 years and over	73	4		Retired	Retired	My breast cancer is HER2 positive (or a tumor overexpressing HER2)	Metastatic (extension outside the breast and axillary lymph nodes to other organs)	5		A clinic	Large city (100,000 inhabitants and more)	ST Medium, large city, Paris metropolitan area.	4	2015	87	Between 5 years and less than 10 years	No	Tablet/capsule to take at home	Only tablets	I am not accompanied by a nurse	I am not accompanied by a nurse	It is difficult to call on the healthcare team when you need it, you feel isolated	No			I don't think I have all the information about my illness and I would like to know more	No, rather not	ST No	Current treatments; New treatments available; Advances in clinical research, therapeutic trials; Adverse effects; Prognosis; The particularities of HER2-positive breast cancer compared to other cancers; The particularities of metastatic breast cancer		A local healthcare professional (pharmacist, general practitioner, etc.)		I was not offered supportive care		I was not offered supportive care	Combative;Resigned;Alone	At least one positive item	At least one negative item	Adverse effects of treatments; Pain management; Fatigue; Intellectual difficulties (memory, concentration, etc.)		No, I completely relied on the healthcare team in charge of my treatment	No, I completely relied on the healthcare team in charge of my treatment	No, because I don't know today where to find this information	ST No	I don't know
1401	A patient	Woman	60	Under 65	60	4		Retired	Retired	My breast cancer is HER2 positive (or a tumor overexpressing HER2)	Metastatic (extension outside the breast and axillary lymph nodes to other organs)	4		A Hospital Center (CH)	Medium city (20,000 to 99,999 inhabitants)	ST Medium, large city, Paris metropolitan area.	1	2021	18	Between 1 year and less than 3 years	Yes	Tablet/capsule to take at home	Only tablets	I am not accompanied by a nurse	I am not accompanied by a nurse	That it is easy to call on the healthcare team when you need it, you feel well supported	Yes	Accompaniment to medical appointments;Help in preparing for my medical appointments;Help in daily life;Moral and psychological support;Other, specify	Care, my partner is a nurse	I don't think I have all the information about my illness and I would like to know more	Yes, rather	ST Yes	Current treatments;New treatments available;Advances in clinical research, therapeutic trials;Adverse effects;Prognosis;The particularities of HER2-positive breast cancer compared to other cancers;The particularities of metastatic breast cancer;The risk of relapse; Alternative and complementary medicines (hypnosis, acupuncture, food supplements, etc.)		Websites specialized in health (including discussion forums); Social networks		I was not offered supportive care		I was not offered supportive care	Surrounded; Resigned; Pessimistic; Anxious, depressed	At least one positive item	At least one negative item	Adverse effects of treatments; Fatigue; Psychological difficulties in supporting the illness and treatments (anxiety, depression, etc.)		No, I completely relied on the healthcare team in charge of my treatment	No, I completely relied on the healthcare team in charge of my treatment	No, because I don't know today where to find this information	ST No	I don't know
1484	A patient	Woman	50	Under 65	50	1		On sick leave	ST On sick leave/Disabled/Unemployment/Unemployed/Housewife	My breast cancer is HER2 positive (or a tumor overexpressing HER2)	Metastatic (extension outside the breast and axillary lymph nodes to other organs)	2		A University Hospital Center (CHU)	Small town (2,000 to 19,999 inhabitants)	ST Rural, small town	6	2015	85	Between 5 years and less than 10 years	No	Injection in hospital; Tablet/capsule to take at home	Tablet and injection	I am not accompanied by a nurse	I am not accompanied by a nurse	That it is easy to call on the healthcare team when you need it, you feel well supported	Yes	Accompaniment to medical appointments; Moral and psychological support		I feel well informed about my illness	Yes quite	ST Yes	Advances in clinical research, therapeutic trials		Websites specialized in health (including discussion forums)		Consultation with a psychologist/psychiatrist; Practice of physical activity adapted to my illness with professionals; Socio-aesthetics (beautician, etc.)		At least one supportive care offered	Confident;Combatative;Optimistic;Determined	At least one positive item	Only positive items	Libido problems; Intellectual difficulties (memory, concentration, etc.)		Yes, I shared my desires and expectations regarding my treatment with the healthcare team and they were taken into account	ST Yes, I expressed my desires	Yes	Yes	I don't know
1490	A patient	Woman	62	Under 65	62	1		On sick leave	ST On sick leave/Disabled/Unemployment/Unemployed/Housewife	My breast cancer is HER2 positive (or a tumor overexpressing HER2)	Metastatic (extension outside the breast and axillary lymph nodes to other organs)	4		A Hospital Center (CH)	Medium city (20,000 to 99,999 inhabitants)	ST Medium, large city, Paris metropolitan area.	4	2019	39	Between 3 years and less than 5 years	Yes	Injection in hospital	Only injections	I am not accompanied by a nurse	I am not accompanied by a nurse	That it is easy to call on the healthcare team when you need it, you feel well supported	Yes	Accompaniment to medical appointments; Help in daily life; Moral and psychological support		I feel well informed about my illness	Yes quite	ST Yes	New treatments available; Advances in clinical research, therapeutic trials; Adverse effects		A patient association; Internet sites specializing in health (including discussion forums); Social networks		Consultation with a psychologist/psychiatrist; Practice of physical activity adapted to my illness with professionals; Support by a social worker; Socio-aesthetics (beautician, etc.)		At least one supportive care offered	Confident;Combatative;Optimistic;Surrounded;Determined	At least one positive item	Only positive items	Adverse effects of treatments; Fatigue; Libido problems; Intellectual difficulties (memory, concentration, etc.)		Yes, I shared my desires and expectations regarding my treatment with the healthcare team and they were taken into account	ST Yes, I expressed my desires	Yes	Yes	I don't know
1514	A patient	Woman	41	Under 65	41	1		On sick leave	ST On sick leave/Disabled/Unemployment/Unemployed/Housewife	My breast cancer is HER2 positive (or a tumor overexpressing HER2)	Metastatic (extension outside the breast and axillary lymph nodes to other organs)	5		A clinic	Medium city (20,000 to 99,999 inhabitants)	ST Medium, large city, Paris metropolitan area.	9	2020	22	Between 1 year and less than 3 years	Yes	Injection in hospital; Tablet/capsule to take at home	Tablet and injection	A liberal nurse	ST A nurse	That it is easy to call on the healthcare team when you need it, you feel well supported	Yes	Help in daily life; Moral and psychological support		I feel well informed about my illness	Yes quite	ST Yes	Current treatments; New treatments available; Advances in clinical research, therapeutic trials; The risk of relapse		Websites specialized in health (including discussion forums); Social networks		Consultation with a psychologist/psychiatrist;Consultation with a dietician, a nutrition specialist;Socio-aesthetics (beautician, etc.)		At least one supportive care offered	Combative;Optimistic;Determined	At least one positive item	Only positive items	Adverse effects of treatments; The impact on my professional life; Fatigue; Libido problems; Intellectual difficulties (memory, concentration, etc.)		Yes, I shared my desires and expectations regarding my treatment with the healthcare team and they were taken into account	ST Yes, I expressed my desires	Yes	Yes	Rather easy
1531	A patient	Woman	47	Under 65	47	1		On sick leave	ST On sick leave/Disabled/Unemployment/Unemployed/Housewife	My breast cancer is HER2 positive (or a tumor overexpressing HER2)	Metastatic (extension outside the breast and axillary lymph nodes to other organs)	1		A Cancer Center (CLCC)	Small town (2,000 to 19,999 inhabitants)	ST Rural, small town	6	2021	13	Between 1 year and less than 3 years	Yes	Injection in hospital	Only injections	I am not accompanied by a nurse	I am not accompanied by a nurse	That it is easy to call on the healthcare team when you need it, you feel well supported	Yes	Accompaniment to medical appointments; Help in daily life; Moral and psychological support		I feel well informed about my illness	Yes quite	ST Yes	Advances in clinical research, therapeutic trials; Prognosis; The particularities of HER2-positive breast cancer compared to other cancers		other, give details	An oncologist friend	Consultation with a pain management specialist; Consultation with a psychologist/psychiatrist; Practice of physical activity adapted to my illness with professionals; Consultation with a dietician, a nutrition specialist; Socio- aesthetics (beautician…)		At least one supportive care offered	Confident;Combatative;Optimistic;Surrounded;Determined	At least one positive item	Only positive items	Adverse effects of treatments; The impact on my professional life; Costs linked to the illness; Fatigue; Intellectual difficulties (memory, concentration, etc.)		Yes, I shared my desires and expectations regarding my treatment with the healthcare team and they were taken into account	ST Yes, I expressed my desires	No, because I don't know today where to find this information	ST No	I don't know
1584	A patient	Woman	56	Under 65	56	5	Disability	Invalid	ST On sick leave/Disabled/Unemployment/Unemployed/Housewife	My breast cancer is HER2 positive (or a tumor overexpressing HER2)	Metastatic (extension outside the breast and axillary lymph nodes to other organs)	1		A Cancer Center (CLCC)	Medium city (20,000 to 99,999 inhabitants)	ST Medium, large city, Paris metropolitan area.	8	2018	47	Between 3 years and less than 5 years	Yes	Tablet/capsule to take at home	Only tablets	I am not accompanied by a nurse	I am not accompanied by a nurse	That it is easy to call on the healthcare team when you need it, you feel well supported	Yes	Accompaniment to medical appointments; Help in daily life		I feel well informed about my illness	Yes, rather	ST Yes	The particularities of metastatic breast cancer		Websites specialized in health (including discussion forums)		Consultation with a pain management specialist		At least one supportive care offered	Combative	At least one positive item	Only positive items	Tiredness		Yes, I shared my desires and expectations regarding my treatment with the healthcare team and they were taken into account	ST Yes, I expressed my desires	No, because I don't know today where to find this information	ST No	Rather difficult
1684	A patient	Woman	63	Under 65	63	2		Working part-time	ST Active	My breast cancer is HER2 positive (or a tumor overexpressing HER2)	Metastatic (extension outside the breast and axillary lymph nodes to other organs)	1		A Cancer Center (CLCC)	Rural (less than 2,000 inhabitants)	ST Rural, small town	9	2020	22	Between 1 year and less than 3 years	Yes	Tablet/capsule to take at home	Only tablets	A coordinating nurse	ST A nurse	That it is easy to call on the healthcare team when you need it, you feel well supported	Yes	Help in daily life; Moral and psychological support		I feel well informed about my illness	Yes quite	ST Yes	The particularities of metastatic breast cancer		A local healthcare professional (pharmacist, general practitioner, etc.)		Practicing physical activity adapted to my illness with professionals		At least one supportive care offered	Confident;Combatative;Optimistic;Surrounded;Determined	At least one positive item	Only positive items	Costs related to illness		Yes, I shared my desires and expectations regarding my treatment with the healthcare team and they were taken into account	ST Yes, I expressed my desires	No, because I don't know today where to find this information	ST No	Very difficult
1694	A patient	Woman	48	Under 65	48	5	Disability	Invalid	ST On sick leave/Disabled/Unemployment/Unemployed/Housewife	My breast cancer is HER2 positive (or a tumor overexpressing HER2)	Metastatic (extension outside the breast and axillary lymph nodes to other organs)	1		A Cancer Center (CLCC)	Small town (2,000 to 19,999 inhabitants)	ST Rural, small town	2	2016	77	Between 5 years and less than 10 years	Yes	Injection at home	Only injections	I am not accompanied by a nurse	I am not accompanied by a nurse	That it is easy to call on the healthcare team when you need it, you feel well supported	Yes	Help in daily life; Moral and psychological support		I don't think I have all the information about my illness and I would like to know more	Yes, rather	ST Yes	New treatments available; The risk of relapse; Alternative and complementary medicines (hypnosis, acupuncture, food supplements, etc.)		The media (press, television, radio, magazines); Social networks		I was not offered supportive care		I was not offered supportive care	Alone	Only negative items	At least one negative item	Adverse effects of treatments; Fatigue; Administrative management of the disease; Intellectual difficulties (memory, concentration, etc.); Psychological difficulties in supporting the disease and the treatments (anxiety, depression, etc.)		No, I completely relied on the healthcare team in charge of my treatment	No, I completely relied on the healthcare team in charge of my treatment	Yes	Yes	I don't know
1713	A patient	Woman	61	Under 65	61	1		On sick leave	ST On sick leave/Disabled/Unemployment/Unemployed/Housewife	My breast cancer is HER2 positive (or a tumor overexpressing HER2)	Metastatic (extension outside the breast and axillary lymph nodes to other organs)	5		A clinic	Small town (2,000 to 19,999 inhabitants)	ST Rural, small town	5	2016	74	Between 5 years and less than 10 years	Yes	Injection in hospital	Only injections	I am not accompanied by a nurse	I am not accompanied by a nurse	That it is easy to call on the healthcare team when you need it, you feel well supported	Yes	Moral and psychological support		I feel well informed about my illness	Yes quite	ST Yes	New treatments available; Adverse effects; Alternative and complementary medicines (hypnosis, acupuncture, food supplements, etc.)		Websites specialized in health (including discussion forums)		I was not offered supportive care		I was not offered supportive care	Resigned; Anxious, depressed	Only negative items	At least one negative item	The repercussions on my professional life; Libido problems; Intellectual difficulties (memory, concentration, etc.); Psychological difficulties in supporting the illness and the treatments (anxiety, depression, etc.)		No, I completely relied on the healthcare team in charge of my treatment	No, I completely relied on the healthcare team in charge of my treatment	Yes	Yes	I don't know
1796	A patient	Woman	57	Under 65	57	5	Disability	Invalid	ST On sick leave/Disabled/Unemployment/Unemployed/Housewife	My breast cancer is HER2 positive (or a tumor overexpressing HER2)	Metastatic (extension outside the breast and axillary lymph nodes to other organs)	5		A clinic	Small town (2,000 to 19,999 inhabitants)	ST Rural, small town	12	2019	31	Between 1 year and less than 3 years	No	Injection in hospital	Only injections	A coordinating nurse	ST A nurse	That it is easy to call on the healthcare team when you need it, you feel well supported	Yes	Help in daily life; Moral and psychological support		I feel well informed about my illness	Yes quite	ST Yes	New treatments available; Advances in clinical research, therapeutic trials		A patient association; Other patients in the same situation; Social networks		Consultation with a psychologist/psychiatrist; Practice of physical activity adapted to my illness with professionals; Consultation with a dietician, a nutrition specialist; Socio-aesthetics (beautician, etc.)		At least one supportive care offered	Combative;Surrounded	At least one positive item	Only positive items	Libido problems; Intellectual difficulties (memory, concentration, etc.)		No, I completely relied on the healthcare team in charge of my treatment	No, I completely relied on the healthcare team in charge of my treatment	No, because I don't know today where to find this information	ST No	I don't know
1801	A patient	Woman	34	Under 65	34	1		On sick leave	ST On sick leave/Disabled/Unemployment/Unemployed/Housewife	My breast cancer is HER2 positive (or a tumor overexpressing HER2)	Metastatic (extension outside the breast and axillary lymph nodes to other organs)	5		A clinic	Rural (less than 2,000 inhabitants)	ST Rural, small town	10	2020	21	Between 1 year and less than 3 years	Yes	Injection in hospital; Tablet/capsule to take at home	Tablet and injection	A coordinating nurse	ST A nurse	It is difficult to call on the healthcare team when you need it, you feel isolated	Yes	Help in daily life; Moral and psychological support		I feel well informed about my illness	Yes, rather	ST Yes	The prognosis; The particularities of HER2 positive breast cancer compared to other cancers		Websites specialized in health (including discussion forums); Social networks		Consultation with a psychologist/psychiatrist; Practice of physical activity adapted to my illness with professionals; Consultation with a dietician, a nutrition specialist; Socio-aesthetics (beautician, etc.)		At least one supportive care offered	Surrounded	At least one positive item	Only positive items	Adverse effects of treatments; Fatigue; Libido problems; Intellectual difficulties (memory, concentration, etc.)		Yes, I shared my desires and expectations regarding my treatment with the healthcare team and they were taken into account	ST Yes, I expressed my desires	No, because I don't know today where to find this information	ST No	Rather easy
1807	A patient	Woman	56	Under 65	56	1		On sick leave	ST On sick leave/Disabled/Unemployment/Unemployed/Housewife	My breast cancer is HER2 positive (or a tumor overexpressing HER2)	Metastatic (extension outside the breast and axillary lymph nodes to other organs)	5		A clinic	Medium city (20,000 to 99,999 inhabitants)	ST Medium, large city, Paris metropolitan area.	5	2018	50	Between 3 years and less than 5 years	Yes	Injection at home; Tablet/capsule to take at home	Tablet and injection	I am not accompanied by a nurse	I am not accompanied by a nurse	It is difficult to call on the healthcare team when you need it, you feel isolated	Yes	Accompaniment to medical appointments; Help in daily life; Moral and psychological support		I don't think I have all the information about my illness and I would like to know more	No not at all	ST No	The particularities of HER2-positive breast cancer compared to other cancers		A local healthcare professional (pharmacist, general practitioner, etc.)		Consultation with a pain management specialist; Consultation with a psychologist/psychiatrist; Socio-aesthetics (beautician, etc.)		At least one supportive care offered	Anxious, depressed; Helpless	Only negative items	At least one negative item	Adverse effects of treatments; The impact on my professional life; Pain management; Fatigue; Intellectual difficulties (memory, concentration, etc.)		No, I completely relied on the healthcare team in charge of my treatment	No, I completely relied on the healthcare team in charge of my treatment	No, because I don't know today where to find this information	ST No	Very difficult
1857	A patient	Woman	48	Under 65	48	1		On sick leave	ST On sick leave/Disabled/Unemployment/Unemployed/Housewife	My breast cancer is HER2 positive (or a tumor overexpressing HER2)	Metastatic (extension outside the breast and axillary lymph nodes to other organs)	1		A Cancer Center (CLCC)	Small town (2,000 to 19,999 inhabitants)	ST Rural, small town	10	2015	81	Between 5 years and less than 10 years	Yes	Injection in hospital	Only injections	A coordinating nurse	ST A nurse	That it is easy to call on the healthcare team when you need it, you feel well supported	Yes	Moral and psychological support		I feel well informed about my illness	Yes, rather	ST Yes	New treatments available; Advances in clinical research, therapeutic trials; The particularities of HER2-positive breast cancer compared to other cancers		Websites specializing in health (including discussion forums); Someone close to me (family, friends, etc.)		Consultation with a psychologist/psychiatrist; Socio-aesthetics (beautician, etc.)		At least one supportive care offered	Resigned; Powerless	Only negative items	At least one negative item	Fatigue; Psychological difficulties in supporting the illness and treatments (anxiety, depression, etc.)		No, I completely relied on the healthcare team in charge of my treatment	No, I completely relied on the healthcare team in charge of my treatment	Yes	Yes	Rather difficult
1957	A patient	Woman	51	Under 65	51	5	Disability	Invalid	ST On sick leave/Disabled/Unemployment/Unemployed/Housewife	My breast cancer is HER2 positive (or a tumor overexpressing HER2)	Metastatic (extension outside the breast and axillary lymph nodes to other organs)	5		A clinic	Small town (2,000 to 19,999 inhabitants)	ST Rural, small town	4	2005	207	10 years or more	No	Injection in hospital	Only injections	I am not accompanied by a nurse	I am not accompanied by a nurse	That it is easy to call on the healthcare team when you need it, you feel well supported	No			I feel well informed about my illness	Yes, rather	ST Yes	The prognosis; The particularities of metastatic breast cancer; The risk of relapse		Websites specialized in health (including discussion forums)		Consultation with a psychologist/psychiatrist		At least one supportive care offered	Combative;Determined;Anxious, depressed	At least one positive item	At least one negative item	The impact on my professional life; Fatigue; Relationships with those close to me (family, friends, etc.); Intellectual difficulties (memory, concentration, etc.); Psychological difficulties in supporting the illness and the treatments (anxiety, depression, etc.)		Yes, I shared my desires and expectations regarding my treatment with the healthcare team and they were taken into account	ST Yes, I expressed my desires	No, because I don't know today where to find this information	ST No	I don't know
1986	A patient	Woman	48	Under 65	48	5	Unemployment	Unemployment	ST On sick leave/Disabled/Unemployment/Unemployed/Housewife	My breast cancer is HER2 positive (or a tumor overexpressing HER2)	Metastatic (extension outside the breast and axillary lymph nodes to other organs)	5		A clinic	Medium city (20,000 to 99,999 inhabitants)	ST Medium, large city, Paris metropolitan area.	11	2018	44	Between 3 years and less than 5 years	No	Injection in hospital	Only injections	I am not accompanied by a nurse	I am not accompanied by a nurse	It is difficult to call on the healthcare team when you need it, you feel isolated	Yes	Moral and psychological support		I don't think I have all the information about my illness and I would like to know more	No, rather not	ST No	other (explain, list,)	All the answers	other, give details	A bit of all the answers	Consultation with a psychologist/psychiatrist; Consultation with a dietician, a nutrition specialist; Support by a social worker; Socio-aesthetics (beautician, etc.)		At least one supportive care offered	Combative;Determined;Alone;Anxious, depressed;Helpless	At least one positive item	At least one negative item	The impact on my professional life; The costs linked to the illness; Fatigue; Libido problems; Intellectual difficulties (memory, concentration, etc.); Psychological difficulties in supporting the illness and the treatments (anxiety, depression, etc.)		No, I completely relied on the healthcare team in charge of my treatment	No, I completely relied on the healthcare team in charge of my treatment	No, because I don't know today where to find this information	ST No	Rather difficult
1996	A patient	Woman	55	Under 65	55	1		On sick leave	ST On sick leave/Disabled/Unemployment/Unemployed/Housewife	My breast cancer is HER2 positive (or a tumor overexpressing HER2)	Metastatic (extension outside the breast and axillary lymph nodes to other organs)	5		A clinic	Rural (less than 2,000 inhabitants)	ST Rural, small town	5	2007	182	10 years or more	No	Injection at home; Tablet/capsule to take at home	Tablet and injection	I am not accompanied by a nurse	I am not accompanied by a nurse	It is difficult to call on the healthcare team when you need it, you feel isolated	Yes	Help in daily life; Moral and psychological support		I don't think I have all the information about my illness and I would like to know more	Yes, rather	ST Yes	New treatments available; Advances in clinical research, therapeutic trials; Adverse effects; Prognosis; The particularities of metastatic breast cancer; The risk of relapse; Alternative and complementary medicines (hypnosis, acupuncture, food supplements, etc.)		A local health professional (pharmacist, general practitioner, etc.); Specialized health websites (including discussion forums)		I was not offered supportive care		I was not offered supportive care	Combative;Resigned;Alone	At least one positive item	At least one negative item	The undesirable effects of treatments; The impact on my professional life; The costs linked to the illness; The relationships with my loved ones (family, friends, etc.); The relationships with the healthcare teams; The libido problems; The psychological difficulties in supporting the illness and treatments (anxiety, depression, etc.)		Yes, I expressed my desires and expectations regarding my treatment but they were not taken into account	ST Yes, I expressed my desires	No, because I don't know today where to find this information	ST No	I don't know
2032	A patient	Woman	41	Under 65	41	1		On sick leave	ST On sick leave/Disabled/Unemployment/Unemployed/Housewife	My breast cancer is HER2 positive (or a tumor overexpressing HER2)	Metastatic (extension outside the breast and axillary lymph nodes to other organs)	4		A Hospital Center (CH)	Rural (less than 2,000 inhabitants)	ST Rural, small town	4	2021	15	Between 1 year and less than 3 years	No	Injection in hospital	Only injections	A liberal nurse	ST A nurse	That it is easy to call on the healthcare team when you need it, you feel well supported	No			I feel well informed about my illness	Yes quite	ST Yes	New treatments available; Advances in clinical research, therapeutic trials; The particularities of HER2-positive breast cancer compared to other cancers; Alternative and complementary medicines (hypnosis, acupuncture, food supplements, etc.)		Other patients in the same situation; A local healthcare professional (pharmacist, general practitioner, etc.); Social networks		Consultation with a psychologist/psychiatrist		At least one supportive care offered	Combative;Surrounded;Determined	At least one positive item	Only positive items	Adverse effects of treatments; The impact on my professional life; Pain management; Costs linked to the illness; Fatigue; Relationships with those close to me (family, friends, etc.); Libido problems; Intellectual difficulties (memory , concentration, etc.); Psychological difficulties in supporting the illness and treatments (anxiety, depression, etc.)		No, I completely relied on the healthcare team in charge of my treatment	No, I completely relied on the healthcare team in charge of my treatment	No, because I don't know today where to find this information	ST No	Rather difficult
2039	A patient	Woman	51	Under 65	51	1		On sick leave	ST On sick leave/Disabled/Unemployment/Unemployed/Housewife	My breast cancer is HER2 positive (or a tumor overexpressing HER2)	Metastatic (extension outside the breast and axillary lymph nodes to other organs)	2		A University Hospital Center (CHU)	Medium city (20,000 to 99,999 inhabitants)	ST Medium, large city, Paris metropolitan area.	12	2015	79	Between 5 years and less than 10 years	No	Injection at home; Tablet/capsule to take at home	Tablet and injection	A coordinating nurse	ST A nurse	That it is easy to call on the healthcare team when you need it, you feel well supported	Yes	Accompaniment to medical appointments; Moral and psychological support		I feel well informed about my illness	Yes, rather	ST Yes	The new treatments available; The particularities of HER2-positive breast cancer compared to other cancers; The particularities of metastatic breast cancer; The risk of relapse		Other patients in the same situation; A local healthcare professional (pharmacist, general practitioner, etc.); Health applications dedicated to your care journey		Support from a social worker		At least one supportive care offered	Confident;Combatative;Surrounded	At least one positive item	Only positive items	Adverse effects of treatments; The impact on my professional life; Pain management; Fatigue; Libido problems		Yes, I shared my desires and expectations regarding my treatment with the healthcare team and they were taken into account	ST Yes, I expressed my desires	Yes	Yes	I don't know
2085	A patient	Woman	57	Under 65	57	1		On sick leave	ST On sick leave/Disabled/Unemployment/Unemployed/Housewife	My breast cancer is HER2 positive (or a tumor overexpressing HER2)	Metastatic (extension outside the breast and axillary lymph nodes to other organs)	1		A Cancer Center (CLCC)	Small town (2,000 to 19,999 inhabitants)	ST Rural, small town	1	2012	126	10 years or more	No	Injection at home; Tablet/capsule to take at home	Tablet and injection	I am not accompanied by a nurse	I am not accompanied by a nurse	That it is easy to call on the healthcare team when you need it, you feel well supported	Yes	Help in daily life; Moral and psychological support		I feel well informed about my illness	Yes quite	ST Yes	Advances in clinical research, therapeutic trials; Prognosis		Other patients in the same situation; Specialized health websites (including discussion forums)		Consultation with a pain management specialist;Consultation with a psychologist/psychiatrist		At least one supportive care offered	Resigned; Alone; Anxious, depressed	Only negative items	At least one negative item	The impact on my professional life; Pain management; Fatigue; Administrative management of the illness; Libido problems; Intellectual difficulties (memory, concentration, etc.); Psychological difficulties in supporting the illness and the treatments (anxiety, depression…)		Yes, I shared my desires and expectations regarding my treatment with the healthcare team and they were taken into account	ST Yes, I expressed my desires	No, because I don't know today where to find this information	ST No	Rather easy
2089	A patient	Woman	51	Under 65	51	1		On sick leave	ST On sick leave/Disabled/Unemployment/Unemployed/Housewife	My breast cancer is HER2 positive (or a tumor overexpressing HER2)	Metastatic (extension outside the breast and axillary lymph nodes to other organs)	1		A Cancer Center (CLCC)	Small town (2,000 to 19,999 inhabitants)	ST Rural, small town	5	2021	14	Between 1 year and less than 3 years	No	Injection in hospital	Only injections	A liberal nurse	ST A nurse	That it is easy to call on the healthcare team when you need it, you feel well supported	Yes	Accompaniment to medical appointments; Help in preparing for my medical appointments; Help with monitoring treatments; Help with daily life; Help with administrative procedures; Moral and psychological support		I feel well informed about my illness	Yes, rather	ST Yes	Adverse effects; Alternative and complementary medicines (hypnosis, acupuncture, food supplements, etc.)		Websites specialized in health (including discussion forums); Health applications dedicated to your care journey		Consultation with a psychologist/psychiatrist;Consultation with a dietitian, nutrition specialist		At least one supportive care offered	Surrounded; Anxious, depressed	At least one positive item	At least one negative item	Adverse effects of treatments; The impact on my professional life; Fatigue; Libido problems; Psychological difficulties in supporting the illness and the treatments (anxiety, depression, etc.)		No, I completely relied on the healthcare team in charge of my treatment	No, I completely relied on the healthcare team in charge of my treatment	Yes	Yes	I don't know
2162	A patient	Woman	51	Under 65	51	5	Disability	Invalid	ST On sick leave/Disabled/Unemployment/Unemployed/Housewife	My breast cancer is HER2 positive (or a tumor overexpressing HER2)	Metastatic (extension outside the breast and axillary lymph nodes to other organs)	7	Icl nancy	A Cancer Center (CLCC)	Rural (less than 2,000 inhabitants)	ST Rural, small town	7	2018	48	Between 3 years and less than 5 years	No	Tablet/capsule to take at home	Only tablets	I am not accompanied by a nurse	I am not accompanied by a nurse	It is difficult to call on the healthcare team when you need it, you feel isolated	Yes	Accompaniment to medical appointments; Help in daily life; Help with administrative procedures; Moral and psychological support		I don't think I have all the information about my illness and I would like to know more	No, rather not	ST No	Current treatments; New treatments available; Advances in clinical research, therapeutic trials; Prognosis; The particularities of HER2-positive breast cancer compared to other cancers		Other patients in the same situation; Specialized health websites (including discussion forums); Social networks		Consultation with a pain management specialist; Consultation with a psychologist/psychiatrist; Socio-aesthetics (beautician, etc.)		At least one supportive care offered	Resigned	Only negative items	At least one negative item	Adverse effects of treatments; Costs linked to the illness; Fatigue; Libido problems; Intellectual difficulties (memory, concentration, etc.); Psychological difficulties in supporting the illness and treatments (anxiety, depression, etc.)		No, I completely relied on the healthcare team in charge of my treatment	No, I completely relied on the healthcare team in charge of my treatment	No, because I don't know today where to find this information	ST No	I don't know
2181	A patient	Woman	35	Under 65	35	3		Working full-time	ST Active	My breast cancer is HER2 positive (or a tumor overexpressing HER2)	Metastatic (extension outside the breast and axillary lymph nodes to other organs)	4		A Hospital Center (CH)	Medium city (20,000 to 99,999 inhabitants)	ST Medium, large city, Paris metropolitan area.	10	2015	81	Between 5 years and less than 10 years	No	Injection at home; Tablet/capsule to take at home	Tablet and injection	A coordinating nurse	ST A nurse	That it is easy to call on the healthcare team when you need it, you feel well supported	Yes	Accompaniment to medical appointments; Help with monitoring treatments; Help in daily life; Moral and psychological support		I feel well informed about my illness	Yes, rather	ST Yes	Advances in clinical research, therapeutic trials; The particularities of HER2-positive breast cancer compared to other cancers; The particularities of metastatic breast cancer		A patient association; Other patients in the same situation; Specialized health websites (including discussion forums)		Consultation with a psychologist/psychiatrist; Practice of physical activity adapted to my illness with professionals; Consultation with a dietician, a nutrition specialist; Consultation for sexual disorders linked to the illness; Support by a social worker; Socio-aesthetics (beautician, etc.)		At least one supportive care offered	Anxious, depressed	Only negative items	At least one negative item	Adverse effects of treatments; The impact on my professional life; Costs linked to the illness; Fatigue; Relationships with those close to me (family, friends, etc.); Administrative management of the illness; Libido problems; Intellectual difficulties (memory, concentration, etc.); Psychological difficulties in supporting the illness and treatments (anxiety, depression, etc.)		No, I completely relied on the healthcare team in charge of my treatment	No, I completely relied on the healthcare team in charge of my treatment	No, because I don't know today where to find this information	ST No	Rather easy
2189	A patient	Woman	54	Under 65	54	5	volunteer activity	Other	Other	My breast cancer is HER2 positive (or a tumor overexpressing HER2)	Metastatic (extension outside the breast and axillary lymph nodes to other organs)	2		A University Hospital Center (CHU)	Small town (2,000 to 19,999 inhabitants)	ST Rural, small town	11	2017	56	Between 3 years and less than 5 years	Yes	Tablet/capsule to take at home	Only tablets	A coordinating nurse	ST A nurse	It is difficult to call on the healthcare team when you need it, you feel isolated	Yes	Moral and psychological support		I feel well informed about my illness	Yes quite	ST Yes	Advances in clinical research, therapeutic trials		I am not looking for information about my illness		Consultation with a psychologist/psychiatrist;Consultation with a dietitian, nutrition specialist		At least one supportive care offered	Confident	At least one positive item	Only positive items	Fatigue;Relationships with those close to me (family, friends, etc.);Relationships with healthcare teams		Yes, I shared my desires and expectations regarding my treatment with the healthcare team and they were taken into account	ST Yes, I expressed my desires	No, although I know where to find this information	ST No	Rather difficult
2190	A patient	Woman	46	Under 65	46	2		Working part-time	ST Active	My breast cancer is HER2 positive (or a tumor overexpressing HER2)	Metastatic (extension outside the breast and axillary lymph nodes to other organs)	1		A Cancer Center (CLCC)	Large city (100,000 inhabitants and more)	ST Medium, large city, Paris metropolitan area.	4	2017	63	Between 5 years and less than 10 years	Yes	Tablet/capsule to take at home	Only tablets	I am not accompanied by a nurse	I am not accompanied by a nurse	That it is easy to call on the healthcare team when you need it, you feel well supported	Yes	Accompaniment to medical appointments; Help in daily life; Moral and psychological support		I feel well informed about my illness	No, rather not	ST No	New treatments available; Advances in clinical research, therapeutic trials; Alternative and complementary medicines (hypnosis, acupuncture, dietary supplements, etc.)		A patient association; Other patients in the same situation; Specialized health websites (including discussion forums); Health applications dedicated to your care journey		I was not offered supportive care		I was not offered supportive care	Optimistic	At least one positive item	Only positive items	Adverse effects of treatments; The impact on my professional life; Pain management; Fatigue; Relationships with those close to me (family, friends, etc.); Administrative management of the disease; Libido problems; Psychological difficulties to bear illness and treatments (anxiety, depression, etc.)		Yes, I shared my desires and expectations regarding my treatment with the healthcare team and they were taken into account	ST Yes, I expressed my desires	Yes	Yes	Rather difficult
2195	A patient	Woman	52	Under 65	52	2		Working part-time	ST Active	My breast cancer is HER2 positive (or a tumor overexpressing HER2)	Metastatic (extension outside the breast and axillary lymph nodes to other organs)	1		A Cancer Center (CLCC)	Small town (2,000 to 19,999 inhabitants)	ST Rural, small town	10	2018	45	Between 3 years and less than 5 years	Yes	Injection at home	Only injections	A coordinating nurse	ST A nurse	That it is easy to call on the healthcare team when you need it, you feel well supported	No			I don't think I have all the information about my illness but I rely completely on the healthcare team	Yes quite	ST Yes	Advances in clinical research, therapeutic trials		The media (press, television, radio, magazines)		Consultation with a psychologist/psychiatrist;Consultation for sexual disorders linked to illness;Socio-aesthetics (beautician, etc.)		At least one supportive care offered	Combative	At least one positive item	Only positive items	Adverse effects of treatments; The impact on my professional life; Costs linked to the illness; Intellectual difficulties (memory, concentration, etc.)		No, I completely relied on the healthcare team in charge of my treatment	No, I completely relied on the healthcare team in charge of my treatment	No, because I don't know today where to find this information	ST No	I don't know
2197	A patient	Woman	39	Under 65	39	1		On sick leave	ST On sick leave/Disabled/Unemployment/Unemployed/Housewife	My breast cancer is HER2 positive (or a tumor overexpressing HER2)	Metastatic (extension outside the breast and axillary lymph nodes to other organs)	1		A Cancer Center (CLCC)	Small town (2,000 to 19,999 inhabitants)	ST Rural, small town	1	2018	54	Between 3 years and less than 5 years	Yes	Injection in hospital	Only injections	I am not accompanied by a nurse	I am not accompanied by a nurse	That it is easy to call on the healthcare team when you need it, you feel well supported	Yes	Help in daily life		I don't think I have all the information about my illness and I would like to know more	Yes, rather	ST Yes	Current treatments; New treatments available; Advances in clinical research, therapeutic trials; Adverse effects; Prognosis; Risk of relapse; Alternative and complementary medicines (hypnosis, acupuncture, food supplements, etc.)		Other patients in the same situation; The media (press, television, radio, magazines); Internet sites specializing in health (including discussion forums); Social networks		I was not offered supportive care		I was not offered supportive care	Confident;Combatative;Optimistic;Determined;Resigned	At least one positive item	At least one negative item	Adverse effects of treatments; The impact on my professional life; Fatigue; Relationships with those close to me (family, friends, etc.); Administrative management of the illness; Libido problems; Psychological difficulties in supporting the illness and the treatments (anxiety, depression, etc.)		No, I completely relied on the healthcare team in charge of my treatment	No, I completely relied on the healthcare team in charge of my treatment	Yes	Yes	Rather difficult
2198	A patient	Woman	33	Under 65	33	1		On sick leave	ST On sick leave/Disabled/Unemployment/Unemployed/Housewife	My breast cancer is HER2 positive (or a tumor overexpressing HER2)	Metastatic (extension outside the breast and axillary lymph nodes to other organs)	1		A Cancer Center (CLCC)	Small town (2,000 to 19,999 inhabitants)	ST Rural, small town	1	2022	6	Less than a year	Yes	Injection in hospital	Only injections	A coordinating nurse	ST A nurse	That it is easy to call on the healthcare team when you need it, you feel well supported	Yes	Moral and psychological support		I feel well informed about my illness	Yes, rather	ST Yes	New treatments available; Advances in clinical research, therapeutic trials; Prognosis; The particularities of metastatic breast cancer; Alternative and complementary medicines (hypnosis, acupuncture, dietary supplements, etc.)		Social networks; Health applications dedicated to your care journey		Consultation with a psychologist/psychiatrist; Practice of physical activity adapted to my illness with professionals		At least one supportive care offered	Combative;Determined;Powerless	At least one positive item	At least one negative item	Costs linked to the illness; Fatigue; Libido problems; Psychological difficulties in supporting the illness and treatments (anxiety, depression, etc.)		No, I completely relied on the healthcare team in charge of my treatment	No, I completely relied on the healthcare team in charge of my treatment	No, because I don't know today where to find this information	ST No	Rather difficult
2210	A patient	Woman	44	Under 65	44	1		On sick leave	ST On sick leave/Disabled/Unemployment/Unemployed/Housewife	My breast cancer is HER2 positive (or a tumor overexpressing HER2)	Metastatic (extension outside the breast and axillary lymph nodes to other organs)	1		A Cancer Center (CLCC)	Medium city (20,000 to 99,999 inhabitants)	ST Medium, large city, Paris metropolitan area.	11	2021	8	Less than a year	Yes	Injection in hospital	Only injections	A coordinating nurse	ST A nurse	That it is easy to call on the healthcare team when you need it, you feel well supported	Yes	Accompaniment to medical appointments; Help in daily life; Moral and psychological support		I feel well informed about my illness	Yes quite	ST Yes	New treatments available; Advances in clinical research, therapeutic trials; Prognosis; Risk of relapse		The media (press, television, radio, magazines); Websites specialized in health (including discussion forums); Health applications dedicated to your care journey		Consultation with a psychologist/psychiatrist; Practice of physical activity adapted to my illness with professionals; Support by a social worker; Socio-aesthetics (beautician, etc.)		At least one supportive care offered	Surrounded	At least one positive item	Only positive items	Adverse effects of treatments; Fatigue; Libido problems; Psychological difficulties in supporting the illness and treatments (anxiety, depression, etc.)		Yes, I shared my desires and expectations regarding my treatment with the healthcare team and they were taken into account	ST Yes, I expressed my desires	Yes	Yes	Rather easy
2217	A patient	Woman	46	Under 65	46	1		On sick leave	ST On sick leave/Disabled/Unemployment/Unemployed/Housewife	My breast cancer is HER2 positive (or a tumor overexpressing HER2)	Metastatic (extension outside the breast and axillary lymph nodes to other organs)	5		A clinic	Rural (less than 2,000 inhabitants)	ST Rural, small town	6	2015	85	Between 5 years and less than 10 years	No	Injection in hospital	Only injections	A liberal nurse	ST A nurse	That it is easy to call on the healthcare team when you need it, you feel well supported	Yes	Help in daily life; Moral and psychological support		I feel well informed about my illness	Yes quite	ST Yes	New treatments available; Adverse effects; Prognosis; Particularities of metastatic breast cancer; Risk of relapse		A patient association; Websites specialized in health (including discussion forums); Health applications dedicated to your care journey		Consultation with a psychologist/psychiatrist		At least one supportive care offered	Anxious, depressed	Only negative items	At least one negative item	The adverse effects of the treatments; The repercussions on my professional life; The psychological difficulties in supporting the illness and the treatments (anxiety, depression, etc.)		Yes, I shared my desires and expectations regarding my treatment with the healthcare team and they were taken into account	ST Yes, I expressed my desires	No, although I know where to find this information	ST No	I don't know
2236	A patient	Woman	74	65 years and over	74	4		Retired	Retired	My breast cancer is HER2 positive (or a tumor overexpressing HER2)	Metastatic (extension outside the breast and axillary lymph nodes to other organs)	1		A Cancer Center (CLCC)	Large city (100,000 inhabitants and more)	ST Medium, large city, Paris metropolitan area.	4	2010	147	10 years or more	No	Injection in hospital; Tablet/capsule to take at home	Tablet and injection	I am not accompanied by a nurse	I am not accompanied by a nurse	It is difficult to call on the healthcare team when you need it, you feel isolated	No			I don't think I have all the information about my illness but I rely completely on the healthcare team	Yes quite	ST Yes	New treatments available; The particularities of metastatic breast cancer; Alternative and complementary medicines (hypnosis, acupuncture, dietary supplements, etc.)		A local healthcare professional (pharmacist, general practitioner, etc.)		Consultation with a psychologist/psychiatrist;Consultation with a dietitian, nutrition specialist		At least one supportive care offered	Confident; Determined	At least one positive item	Only positive items	Adverse effects of treatments; Costs linked to illness; Fatigue		No, I completely relied on the healthcare team in charge of my treatment	No, I completely relied on the healthcare team in charge of my treatment	No, because I don't know today where to find this information	ST No	I don't know
2249	A patient	Woman	41	Under 65	41	2		Working part-time	ST Active	My breast cancer is HER2 positive (or a tumor overexpressing HER2)	Metastatic (extension outside the breast and axillary lymph nodes to other organs)	5		A clinic	Small town (2,000 to 19,999 inhabitants)	ST Rural, small town	6	2019	37	Between 3 years and less than 5 years	Yes	Injection in hospital	Only injections	A coordinating nurse	ST A nurse	That it is easy to call on the healthcare team when you need it, you feel well supported	Yes	Moral and psychological support		I feel well informed about my illness	Yes quite	ST Yes	The particularities of HER2-positive breast cancer compared to other cancers		I am not looking for information about my illness		Consultation with a pain management specialist; Consultation with a psychologist/psychiatrist; Socio-aesthetics (beautician, etc.)		At least one supportive care offered	Confident;Combatative;Determined	At least one positive item	Only positive items	Tiredness		Yes, I shared my desires and expectations regarding my treatment with the healthcare team and they were taken into account	ST Yes, I expressed my desires	No, although I know where to find this information	ST No	I don't know
2258	A patient	Woman	52	Under 65	52	1		On sick leave	ST On sick leave/Disabled/Unemployment/Unemployed/Housewife	My breast cancer is HER2 positive (or a tumor overexpressing HER2)	Metastatic (extension outside the breast and axillary lymph nodes to other organs)	1		A Cancer Center (CLCC)	Medium city (20,000 to 99,999 inhabitants)	ST Medium, large city, Paris metropolitan area.	6	2017	61	Between 5 years and less than 10 years	No	Tablet/capsule to take at home	Only tablets	I am not accompanied by a nurse	I am not accompanied by a nurse	It is difficult to call on the healthcare team when you need it, you feel isolated	No			I feel well informed about my illness	Yes quite	ST Yes	Current treatments; Advances in clinical research, therapeutic trials; Adverse effects; Alternative and complementary medicines (hypnosis, acupuncture, food supplements, etc.)		Other patients in the same situation; Specialized health websites (including discussion forums); Social networks; Health applications dedicated to your care journey		I was not offered supportive care		I was not offered supportive care	Confident;Combatative;Optimistic;Determined	At least one positive item	Only positive items	Adverse effects of treatments; Pain management; Costs linked to the disease; Fatigue; Libido problems; Intellectual difficulties (memory, concentration, etc.)		No, I completely relied on the healthcare team in charge of my treatment	No, I completely relied on the healthcare team in charge of my treatment	Yes	Yes	Rather easy
2265	A patient	Woman	66	65 years and over	66	4		Retired	Retired	My breast cancer is HER2 positive (or a tumor overexpressing HER2)	Metastatic (extension outside the breast and axillary lymph nodes to other organs)	5		A clinic	Medium city (20,000 to 99,999 inhabitants)	ST Medium, large city, Paris metropolitan area.	9	2015	82	Between 5 years and less than 10 years	Yes	Tablet/capsule to take at home	Only tablets	I am not accompanied by a nurse	I am not accompanied by a nurse	That it is easy to call on the healthcare team when you need it, you feel well supported	Yes	Accompaniment to medical appointments; Help in daily life; Moral and psychological support		I don't think I have all the information about my illness but I rely completely on the healthcare team	Yes quite	ST Yes	New treatments available; Advances in clinical research, therapeutic trials; Prognosis; Risk of relapse		Websites specialized in health (including discussion forums)		I was not offered supportive care		I was not offered supportive care	Resigned	Only negative items	At least one negative item	Psychological difficulties in supporting the illness and treatments (anxiety, depression, etc.)		No, I completely relied on the healthcare team in charge of my treatment	No, I completely relied on the healthcare team in charge of my treatment	No, because I don't know today where to find this information	ST No	Very difficult
2267	A patient	Woman	47	Under 65	47	3		Working full-time	ST Active	My breast cancer is HER2 positive (or a tumor overexpressing HER2)	Metastatic (extension outside the breast and axillary lymph nodes to other organs)	4		A Hospital Center (CH)	Large city (100,000 inhabitants and more)	ST Medium, large city, Paris metropolitan area.	1	2020	30	Between 1 year and less than 3 years	No	Injection at home; Tablet/capsule to take at home	Tablet and injection	A liberal nurse	ST A nurse	It is difficult to call on the healthcare team when you need it, you feel isolated	No			I don't think I have all the information about my illness and I would like to know more	No, rather not	ST No	New treatments available;Prognosis;The particularities of metastatic breast cancer;Alternative and complementary medicines (hypnosis, acupuncture, dietary supplements, etc.)		Other patients in the same situation; Social networks		I was not offered supportive care		I was not offered supportive care	Combative	At least one positive item	Only positive items	The impact on my professional life; Pain management; Fatigue; Relations with healthcare teams		Yes, I expressed my desires and expectations regarding my treatment but they were not taken into account	ST Yes, I expressed my desires	No, because I don't know today where to find this information	ST No	Very difficult
2283	A patient	Woman	61	Under 65	61	5	Long-Term Leave	Invalid	ST On sick leave/Disabled/Unemployment/Unemployed/Housewife	My breast cancer is HER2 positive (or a tumor overexpressing HER2)	Metastatic (extension outside the breast and axillary lymph nodes to other organs)	2		A University Hospital Center (CHU)	Rural (less than 2,000 inhabitants)	ST Rural, small town	3	2020	28	Between 1 year and less than 3 years	Yes	Injection in hospital	Only injections	I am not accompanied by a nurse	I am not accompanied by a nurse	That it is easy to call on the healthcare team when you need it, you feel well supported	Yes	Help in daily life; Moral and psychological support		I feel well informed about my illness	Yes quite	ST Yes	The particularities of metastatic breast cancer; Alternative and complementary medicines (hypnosis, acupuncture, dietary supplements, etc.)		The media (press, television, radio, magazines); Internet sites specializing in health (including discussion forums)		Consultation with a psychologist/psychiatrist; Practice of physical activity adapted to my illness with professionals; Support by a social worker; Socio-aesthetics (beautician, etc.)		At least one supportive care offered	Surrounded;Determined	At least one positive item	Only positive items	Adverse effects of treatments; The impact on my professional life; Fatigue; Libido problems		Yes, I shared my desires and expectations regarding my treatment with the healthcare team and they were taken into account	ST Yes, I expressed my desires	Yes	Yes	Rather easy
2291	A patient	Woman	72	65 years and over	72	4		Retired	Retired	My breast cancer is HER2 positive (or a tumor overexpressing HER2)	Metastatic (extension outside the breast and axillary lymph nodes to other organs)	5		A clinic	Medium city (20,000 to 99,999 inhabitants)	ST Medium, large city, Paris metropolitan area.	3	2022	4	Less than a year	Yes	Injection in hospital	Only injections	I am not accompanied by a nurse	I am not accompanied by a nurse	That it is easy to call on the healthcare team when you need it, you feel well supported	Yes	Help with administrative procedures; Moral and psychological support		I feel well informed about my illness	Yes quite	ST Yes	Current treatments; The particularities of HER2-positive breast cancer compared to other cancers; The particularities of metastatic breast cancer; The risk of relapse		A local healthcare professional (pharmacist, general practitioner, etc.); Health applications dedicated to your care journey; A person close to me (family, friends, etc.)		Consultation with a psychologist/psychiatrist;Consultation with a dietitian, nutrition specialist		At least one supportive care offered	Confident;Surrounded	At least one positive item	Only positive items	Adverse effects of treatments; Pain management; Fatigue		Yes, I shared my desires and expectations regarding my treatment with the healthcare team and they were taken into account	ST Yes, I expressed my desires	No, because I don't know today where to find this information	ST No	Rather easy
2293	A patient	Woman	67	65 years and over	67	5	Retirement	Retired	Retired	My breast cancer is HER2 positive (or a tumor overexpressing HER2)	Metastatic (extension outside the breast and axillary lymph nodes to other organs)	1		A Cancer Center (CLCC)	Small town (2,000 to 19,999 inhabitants)	ST Rural, small town	3	2015	88	Between 5 years and less than 10 years	No	Injection in hospital	Only injections	I am not accompanied by a nurse	I am not accompanied by a nurse	It is difficult to call on the healthcare team when you need it, you feel isolated	No			I don't think I have all the information about my illness but I rely completely on the healthcare team	No, rather not	ST No	Current treatments; New treatments available; Advances in clinical research, therapeutic trials; Adverse effects; The particularities of HER2-positive breast cancer compared to other cancers; The particularities of metastatic breast cancer; The risk of relapse ;Alternative and complementary medicines (hypnosis, acupuncture, food supplements, etc.)		A patient association; Other patients in the same situation; A local health professional (pharmacist, general practitioner, etc.); The media (press, television, radio, magazines); Internet sites specializing in health (including health forums discussion);A person around me (family, friends, etc.)		I was not offered supportive care		I was not offered supportive care	Alone; Pessimistic; Anxious, depressed; Helpless	Only negative items	At least one negative item	Adverse effects of treatments; Fatigue; Relationships with loved ones (family, friends, etc.); Relationships with healthcare teams; Libido problems; Intellectual difficulties (memory, concentration, etc.); Psychological difficulties in supporting the illness and treatments (anxiety, depression, etc.)		No, I completely relied on the healthcare team in charge of my treatment	No, I completely relied on the healthcare team in charge of my treatment	No, because I don't know today where to find this information	ST No	Very difficult
2306	A patient	Woman	44	Under 65	44	2		Working part-time	ST Active	My breast cancer is HER2 positive (or a tumor overexpressing HER2)	Metastatic (extension outside the breast and axillary lymph nodes to other organs)	5		A clinic	Medium city (20,000 to 99,999 inhabitants)	ST Medium, large city, Paris metropolitan area.	1	2014	102	Between 5 years and less than 10 years	Yes	Injection in hospital	Only injections	I am not accompanied by a nurse	I am not accompanied by a nurse	That it is easy to call on the healthcare team when you need it, you feel well supported	Yes	Moral and psychological support		I feel well informed about my illness	Yes, rather	ST Yes	Alternative and complementary medicines (hypnosis, acupuncture, food supplements, etc.)		I am not looking for information about my illness		I was not offered supportive care		I was not offered supportive care	Optimistic;Surrounded	At least one positive item	Only positive items	The impact on my professional life; Fatigue; Intellectual difficulties (memory, concentration, etc.)		Yes, I shared my desires and expectations regarding my treatment with the healthcare team and they were taken into account	ST Yes, I expressed my desires	No, although I know where to find this information	ST No	Rather easy
2309	A patient	Woman	39	Under 65	39	5	Without activity	Unemployed	ST On sick leave/Disabled/Unemployment/Unemployed/Housewife	My breast cancer is HER2 positive (or a tumor overexpressing HER2)	Metastatic (extension outside the breast and axillary lymph nodes to other organs)	4		A Hospital Center (CH)	Large city (100,000 inhabitants and more)	ST Medium, large city, Paris metropolitan area.	5	2022	2	Less than a year	Yes	Injection at home; Tablet/capsule to take at home	Tablet and injection	I am not accompanied by a nurse	I am not accompanied by a nurse	It is difficult to call on the healthcare team when you need it, you feel isolated	Yes	Accompaniment to medical appointments; Help in daily life; Moral and psychological support		I don't think I have all the information about my illness and I would like to know more	No, rather not	ST No	Current treatments;Prognosis;The particularities of HER2-positive breast cancer compared to other cancers;The particularities of metastatic breast cancer;Alternative and complementary medicines (hypnosis, acupuncture, food supplements, etc.)		Websites specialized in health (including discussion forums); Health applications dedicated to your care journey		I was not offered supportive care		I was not offered supportive care	Alone; Anxious, depressed; Helpless	Only negative items	At least one negative item	Adverse effects of treatments; The impact on my professional life; Pain management; Costs linked to the illness; Fatigue; Administrative management of the illness; Libido problems; Psychological difficulties in supporting the illness and the treatments (anxiety, depression, etc.)		No, I completely relied on the healthcare team in charge of my treatment	No, I completely relied on the healthcare team in charge of my treatment	Yes	Yes	Very difficult
2312	A patient	Woman	53	Under 65	53	1		On sick leave	ST On sick leave/Disabled/Unemployment/Unemployed/Housewife	My breast cancer is HER2 positive (or a tumor overexpressing HER2)	Metastatic (extension outside the breast and axillary lymph nodes to other organs)	2		A University Hospital Center (CHU)	Paris metropolitan area	ST Medium, large city, Paris metropolitan area.	7	2020	24	Between 1 year and less than 3 years	Yes	Injection in hospital	Only injections	I am not accompanied by a nurse	I am not accompanied by a nurse	It is difficult to call on the healthcare team when you need it, you feel isolated	No			I don't think I have all the information about my illness and I would like to know more	Yes, rather	ST Yes	Current treatments; New treatments available; Advances in clinical research, therapeutic trials; Adverse effects; Prognosis; The particularities of HER2-positive breast cancer compared to other cancers; The risk of relapse; Alternative medicines and complementary (hypnosis, acupuncture, food supplements, etc.)		Websites specialized in health (including discussion forums); Health applications dedicated to your care journey		Consultation with a psychologist/psychiatrist; Socio-aesthetics (beautician, etc.)		At least one supportive care offered	Combative; Anxious, depressed	At least one positive item	At least one negative item	Adverse effects of treatments; The impact on my professional life; Pain management; Costs linked to the illness; Fatigue; Relations with my loved ones (family, friends, etc.); Relations with healthcare teams; Administrative management of the illness; Libido problems; Intellectual difficulties (memory, concentration, etc.); Psychological difficulties in supporting the illness and the treatments (a…		Yes, I expressed my desires and expectations regarding my treatment but they were not taken into account	ST Yes, I expressed my desires	No, because I don't know today where to find this information	ST No	I don't know
2314	A patient	Woman	43	Under 65	43	1		On sick leave	ST On sick leave/Disabled/Unemployment/Unemployed/Housewife	My breast cancer is HER2 positive (or a tumor overexpressing HER2)	Metastatic (extension outside the breast and axillary lymph nodes to other organs)	4		A Hospital Center (CH)	Large city (100,000 inhabitants and more)	ST Medium, large city, Paris metropolitan area.	12	2020	19	Between 1 year and less than 3 years	Yes	Injection at home; Tablet/capsule to take at home	Tablet and injection	A liberal nurse	ST A nurse	That it is easy to call on the healthcare team when you need it, you feel well supported	Yes	Accompaniment to medical appointments; Help in daily life; Moral and psychological support		I don't think I have all the information about my illness and I would like to know more	Yes, rather	ST Yes	Current treatments;New treatments available;Advances in clinical research, therapeutic trials;The particularities of metastatic breast cancer;Alternative and complementary medicines (hypnosis, acupuncture, dietary supplements, etc.)		A local healthcare professional (pharmacist, general practitioner, etc.)		Consultation with a psychologist/psychiatrist; Socio-aesthetics (beautician, etc.)		At least one supportive care offered	Combative;Surrounded;Pessimistic	At least one positive item	At least one negative item	Adverse effects of treatments; Pain management; Fatigue; Relationships with loved ones (family, friends, etc.); Administrative management of the disease; Libido problems; Psychological difficulties in supporting the illness and treatments (anxiety , depression…)		No, I completely relied on the healthcare team in charge of my treatment	No, I completely relied on the healthcare team in charge of my treatment	No, because I don't know today where to find this information	ST No	Rather difficult
2321	A patient	Woman	59	Under 65	59	5	Home	Housewife	ST On sick leave/Disabled/Unemployment/Unemployed/Housewife	My breast cancer is HER2 positive (or a tumor overexpressing HER2)	Metastatic (extension outside the breast and axillary lymph nodes to other organs)	6		A private breast center	Rural (less than 2,000 inhabitants)	ST Rural, small town	9	2003	226	10 years or more	No	Injection in hospital	Only injections	I am not accompanied by a nurse	I am not accompanied by a nurse	It is difficult to call on the healthcare team when you need it, you feel isolated	Yes	Accompaniment to medical appointments; Moral and psychological support		I feel well informed about my illness	Yes quite	ST Yes	New treatments available; Advances in clinical research, therapeutic trials; Alternative and complementary medicines (hypnosis, acupuncture, dietary supplements, etc.)		A patient association		I was not offered supportive care		I was not offered supportive care	Confident;Surrounded;Determined	At least one positive item	Only positive items	Adverse effects of treatments; Fatigue; Libido problems		No, I completely relied on the healthcare team in charge of my treatment	No, I completely relied on the healthcare team in charge of my treatment	No, because I don't know today where to find this information	ST No	I don't know
2330	A patient	Woman	54	Under 65	54	2		Working part-time	ST Active	My breast cancer is HER2 positive (or a tumor overexpressing HER2)	Metastatic (extension outside the breast and axillary lymph nodes to other organs)	5		A clinic	Rural (less than 2,000 inhabitants)	ST Rural, small town	8	2007	179	10 years or more	No	Injection in hospital	Only injections	I am not accompanied by a nurse	I am not accompanied by a nurse	That it is easy to call on the healthcare team when you need it, you feel well supported	No			I feel well informed about my illness	Yes quite	ST Yes	Current treatments;New treatments available;Advances in clinical research, therapeutic trials;Alternative and complementary medicines (hypnosis, acupuncture, dietary supplements, etc.)		A patient association; Other patients in the same situation; A local health professional (pharmacist, general practitioner, etc.); The media (press, television, radio, magazines); Internet sites specializing in health (including health forums discussion);Social networks;Health applications dedicated to your care journey		I was not offered supportive care		I was not offered supportive care	Confident	At least one positive item	Only positive items	The repercussions on my professional life; Relations with those close to me (family, friends, etc.); Libido problems; Psychological difficulties in supporting the illness and the treatments (anxiety, depression, etc.)		Yes, I shared my desires and expectations regarding my treatment with the healthcare team and they were taken into account	ST Yes, I expressed my desires	Yes	Yes	Rather easy
2331	A patient	Woman	63	Under 65	63	4		Retired	Retired	My breast cancer is HER2 positive (or a tumor overexpressing HER2)	Metastatic (extension outside the breast and axillary lymph nodes to other organs)	6		A private breast center	Large city (100,000 inhabitants and more)	ST Medium, large city, Paris metropolitan area.	8	2016	71	Between 5 years and less than 10 years	No	Injection in hospital	Only injections	I am not accompanied by a nurse	I am not accompanied by a nurse	That it is easy to call on the healthcare team when you need it, you feel well supported	Yes	Accompaniment to medical appointments; Help in daily life; Moral and psychological support		I feel well informed about my illness	Yes quite	ST Yes	The new treatments available; The prognosis; The particularities of HER2-positive breast cancer compared to other cancers; The particularities of metastatic breast cancer; The risk of relapse		A local health professional (pharmacist, general practitioner, etc.); Specialized health websites (including discussion forums)		Consultation with a psychologist/psychiatrist		At least one supportive care offered	Combative;Resigned;Alone;Powerless	At least one positive item	At least one negative item	Illness-related costs; Fatigue		No, I completely relied on the healthcare team in charge of my treatment	No, I completely relied on the healthcare team in charge of my treatment	Yes	Yes	I don't know
2350	A patient	Woman	37	Under 65	37	3		Working full-time	ST Active	My breast cancer is HER2 positive (or a tumor overexpressing HER2)	Metastatic (extension outside the breast and axillary lymph nodes to other organs)	1		A Cancer Center (CLCC)	Small town (2,000 to 19,999 inhabitants)	ST Rural, small town	5	2018	50	Between 3 years and less than 5 years	No	Injection in hospital	Only injections	I am not accompanied by a nurse	I am not accompanied by a nurse	That it is easy to call on the healthcare team when you need it, you feel well supported	Yes	Accompaniment to medical appointments; Help in daily life; Help with administrative procedures		I don't think I have all the information about my illness but I rely completely on the healthcare team	No, rather not	ST No	New treatments available; The particularities of HER2 positive breast cancer compared to other cancers; The risk of relapse		Websites specialized in health (including discussion forums)		Consultation with a psychologist/psychiatrist; Practice of physical activity adapted to my illness with professionals; Consultation for sexual disorders linked to the illness; Socio-aesthetics (beautician, etc.)		At least one supportive care offered	Combative;Optimistic;Determined	At least one positive item	Only positive items	Adverse effects of treatments; Relations with loved ones (family, friends, etc.); Administrative management of the disease; Libido problems; Intellectual difficulties (memory, concentration, etc.)		No, I completely relied on the healthcare team in charge of my treatment	No, I completely relied on the healthcare team in charge of my treatment	Yes	Yes	Very difficult
2372	A patient	Woman	48	Under 65	48	1		On sick leave	ST On sick leave/Disabled/Unemployment/Unemployed/Housewife	My breast cancer is HER2 positive (or a tumor overexpressing HER2)	Metastatic (extension outside the breast and axillary lymph nodes to other organs)	5		A clinic	Rural (less than 2,000 inhabitants)	ST Rural, small town	6	2006	193	10 years or more	No	Injection in hospital	Only injections	A coordinating nurse	ST A nurse	That it is easy to call on the healthcare team when you need it, you feel well supported	Yes	Accompaniment to medical appointments; Help in daily life; Moral and psychological support		I don't think I have all the information about my illness but I rely completely on the healthcare team	Yes, rather	ST Yes	The new treatments available; The prognosis; The particularities of metastatic breast cancer; The risk of relapse		Other patients in the same situation; A local healthcare professional (pharmacist, general practitioner, etc.); Specialized health websites (including discussion forums)		Practice of physical activity adapted to my illness with professionals; Socio-aesthetics (beautician, etc.)		At least one supportive care offered	Optimistic;Surrounded	At least one positive item	Only positive items	The impact on my professional life; Pain management; Costs linked to the illness; Fatigue; Relationships with those close to me (family, friends, etc.); Psychological difficulties in supporting the illness and the treatments (anxiety, depression, etc.)		Yes, I shared my desires and expectations regarding my treatment with the healthcare team and they were taken into account	ST Yes, I expressed my desires	Yes	Yes	Rather easy
2390	A patient	Woman	68	65 years and over	68	4		Retired	Retired	My breast cancer is HER2 positive (or a tumor overexpressing HER2)	Metastatic (extension outside the breast and axillary lymph nodes to other organs)	4		A Hospital Center (CH)	Rural (less than 2,000 inhabitants)	ST Rural, small town	6	2022	1	Less than a year	Yes	Injection in hospital	Only injections	A liberal nurse	ST A nurse	That it is easy to call on the healthcare team when you need it, you feel well supported	Yes	Accompaniment to medical appointments; Help with monitoring treatments; Help with daily life; Help with administrative procedures; Moral and psychological support		I feel well informed about my illness	Yes quite	ST Yes	The particularities of HER2-positive breast cancer compared to other cancers; Alternative and complementary medicines (hypnosis, acupuncture, dietary supplements, etc.); Other (specify)	Genetics	Websites specialized in health (including discussion forums)		Consultation with a psychologist/psychiatrist;Consultation with a dietician, a nutrition specialist;Support by a social worker		At least one supportive care offered	Confident;Surrounded	At least one positive item	Only positive items	Tiredness		No, I completely relied on the healthcare team in charge of my treatment	No, I completely relied on the healthcare team in charge of my treatment	No, because I don't know today where to find this information	ST No	Rather difficult
2397	A patient	Woman	62	Under 65	62	4		Retired	Retired	My breast cancer is HER2 positive (or a tumor overexpressing HER2)	Metastatic (extension outside the breast and axillary lymph nodes to other organs)	1		A Cancer Center (CLCC)	Rural (less than 2,000 inhabitants)	ST Rural, small town	12	2021	7	Less than a year	Yes	Injection in hospital	Only injections	I am not accompanied by a nurse	I am not accompanied by a nurse	That it is easy to call on the healthcare team when you need it, you feel well supported	Yes	Help in daily life; Moral and psychological support		I don't think I have all the information about my illness and I would like to know more	Yes, rather	ST Yes	New treatments available; Advances in clinical research, therapeutic trials; The particularities of metastatic breast cancer		Websites specialized in health (including discussion forums)		Consultation with a psychologist/psychiatrist		At least one supportive care offered	Helpless	Only negative items	At least one negative item	Adverse effects of treatments; Fatigue		No, I completely relied on the healthcare team in charge of my treatment	No, I completely relied on the healthcare team in charge of my treatment	Yes	Yes	Rather difficult
2406	A patient	Woman	46	Under 65	46	5	Disability	Invalid	ST On sick leave/Disabled/Unemployment/Unemployed/Housewife	My breast cancer is HER2 positive (or a tumor overexpressing HER2)	Metastatic (extension outside the breast and axillary lymph nodes to other organs)	1		A Cancer Center (CLCC)	Medium city (20,000 to 99,999 inhabitants)	ST Medium, large city, Paris metropolitan area.	1	2016	78	Between 5 years and less than 10 years	No	Injection in hospital; Tablet/capsule to take at home	Tablet and injection	I am not accompanied by a nurse	I am not accompanied by a nurse	That it is easy to call on the healthcare team when you need it, you feel well supported	Yes	Help in daily life		I feel well informed about my illness	Yes quite	ST Yes	New treatments available; Advances in clinical research, therapeutic trials		Websites specialized in health (including discussion forums)		Consultation with a psychologist/psychiatrist; Practice of physical activity adapted to my illness with professionals; Consultation with a dietician, a nutrition specialist; Support by a social worker ( e);Socio-aesthetics (beautician…)		At least one supportive care offered	Determined; Alone; Anxious, depressed	At least one positive item	At least one negative item	Adverse effects of treatments; The impact on my professional life; Fatigue; Relationships with those close to me (family, friends, etc.); Administrative management of the illness; Intellectual difficulties (memory, concentration, etc.); Psychological difficulties to bear illness and treatments (anxiety, depression, etc.)		Yes, I shared my desires and expectations regarding my treatment with the healthcare team and they were taken into account	ST Yes, I expressed my desires	Yes	Yes	Rather easy
2410	A patient	Woman	40	Under 65	40	5	Disability Insurance	Invalid	ST On sick leave/Disabled/Unemployment/Unemployed/Housewife	My breast cancer is HER2 positive (or a tumor overexpressing HER2)	Metastatic (extension outside the breast and axillary lymph nodes to other organs)	4		A Hospital Center (CH)	Small town (2,000 to 19,999 inhabitants)	ST Rural, small town	12	2017	55	Between 3 years and less than 5 years	No	Injection in hospital; Tablet/capsule to take at home	Tablet and injection	An advanced practice nurse	ST A nurse	That it is easy to call on the healthcare team when you need it, you feel well supported	Yes	Help in daily life; Help with administrative procedures; Moral and psychological support		I feel well informed about my illness	Yes quite	ST Yes	Advances in clinical research, therapeutic trials		A patient association; Internet sites specializing in health (including discussion forums); Social networks		Consultation with a pain management specialist;Consultation with a psychologist/psychiatrist;Consultation with a dietitian, nutrition specialist		At least one supportive care offered	Confident;Optimistic;Surrounded;Determined	At least one positive item	Only positive items	The impact on my professional life; Fatigue; Libido problems; Intellectual difficulties (memory, concentration, etc.)		Yes, I shared my desires and expectations regarding my treatment with the healthcare team and they were taken into account	ST Yes, I expressed my desires	Yes	Yes	Rather easy
2414	A patient	Woman	48	Under 65	48	5	On disability	Invalid	ST On sick leave/Disabled/Unemployment/Unemployed/Housewife	My breast cancer is HER2 positive (or a tumor overexpressing HER2)	Metastatic (extension outside the breast and axillary lymph nodes to other organs)	5		A clinic	Small town (2,000 to 19,999 inhabitants)	ST Rural, small town	8	2015	83	Between 5 years and less than 10 years	No	Injection in hospital	Only injections	I am not accompanied by a nurse	I am not accompanied by a nurse	It is difficult to call on the healthcare team when you need it, you feel isolated	Yes	Moral and psychological support		I feel well informed about my illness	Yes quite	ST Yes	Advances in clinical research, therapeutic trials; The particularities of HER2-positive breast cancer compared to other cancers; Alternative and complementary medicines (hypnosis, acupuncture, dietary supplements, etc.)		A patient association; Internet sites specialized in health (including discussion forums)		Consultation with a psychologist/psychiatrist; Socio-aesthetics (beautician, etc.)		At least one supportive care offered	Combative;Helpless	At least one positive item	At least one negative item	Adverse effects of treatments; The impact on my professional life; Pain management; Fatigue; Relationships with those close to me (family, friends, etc.); Administrative management of the disease; Intellectual difficulties (memory, concentration, etc.); Psychological difficulties in supporting the illness and treatments (anxiety, depression, etc.)		No, I completely relied on the healthcare team in charge of my treatment	No, I completely relied on the healthcare team in charge of my treatment	Yes	Yes	Rather easy
2431	A patient	Woman	61	Under 65	61	2		Working part-time	ST Active	My breast cancer is HER2 positive (or a tumor overexpressing HER2)	Metastatic (extension outside the breast and axillary lymph nodes to other organs)	1		A Cancer Center (CLCC)	Small town (2,000 to 19,999 inhabitants)	ST Rural, small town	6	2019	37	Between 3 years and less than 5 years	No	Injection in hospital	Only injections	I am not accompanied by a nurse	I am not accompanied by a nurse	That it is easy to call on the healthcare team when you need it, you feel well supported	Yes	Accompaniment to medical appointments; Help in preparing for my medical appointments; Help with monitoring treatments; Help with daily life; Help with administrative procedures; Moral and psychological support		I feel well informed about my illness	Yes quite	ST Yes	Advances in clinical research, therapeutic trials; The particularities of HER2-positive breast cancer compared to other cancers		I am not looking for information about my illness		Consultation with a psychologist/psychiatrist		At least one supportive care offered	Surrounded;Helpless	At least one positive item	At least one negative item	Adverse effects of treatments; Fatigue; Relationships with loved ones (family, friends, etc.); Psychological difficulties in supporting the illness and treatments (anxiety, depression, etc.)		Yes, I shared my desires and expectations regarding my treatment with the healthcare team and they were taken into account	ST Yes, I expressed my desires	Yes	Yes	I don't know
2443	A patient	Woman	58	Under 65	58	5	On disability	Invalid	ST On sick leave/Disabled/Unemployment/Unemployed/Housewife	My breast cancer is HER2 positive (or a tumor overexpressing HER2)	Metastatic (extension outside the breast and axillary lymph nodes to other organs)	5		A clinic	Medium city (20,000 to 99,999 inhabitants)	ST Medium, large city, Paris metropolitan area.	11	2012	116	Between 5 years and less than 10 years	Yes	Injection in hospital	Only injections	A liberal nurse	ST A nurse	That it is easy to call on the healthcare team when you need it, you feel well supported	Yes	Accompaniment to medical appointments; Help in daily life; Moral and psychological support		I feel well informed about my illness	Yes quite	ST Yes	Current treatments; New treatments available; Advances in clinical research, therapeutic trials; Adverse effects; The particularities of HER2-positive breast cancer compared to other cancers; The particularities of metastatic breast cancer		An association of patients; Other patients in the same situation		Consultation with a pain management specialist;Consultation with a psychologist/psychiatrist;Practice of physical activity adapted to my illness with professionals;Consultation with a dietician, a nutrition specialist;One dose in charge of a social worker; Socio-aesthetics (beautician, etc.); Other, specify	acupuncture	At least one supportive care offered	Anxious, depressed	Only negative items	At least one negative item	Adverse effects of treatments; Pain management; Fatigue; Relationships with loved ones (family, friends, etc.); Intellectual difficulties (memory, concentration, etc.); Psychological difficulties in supporting the illness and treatments (anxiety, depression …)		No, I completely relied on the healthcare team in charge of my treatment	No, I completely relied on the healthcare team in charge of my treatment	Yes	Yes	I don't know
2456	A patient	Woman	53	Under 65	53	1		On sick leave	ST On sick leave/Disabled/Unemployment/Unemployed/Housewife	My breast cancer is HER2 positive (or a tumor overexpressing HER2)	Metastatic (extension outside the breast and axillary lymph nodes to other organs)	5		A clinic	Paris metropolitan area	ST Medium, large city, Paris metropolitan area.	5	2015	86	Between 5 years and less than 10 years	No	Injection in hospital	Only injections	I am not accompanied by a nurse	I am not accompanied by a nurse	It is difficult to call on the healthcare team when you need it, you feel isolated	Yes	Accompaniment to medical appointments; Help in daily life; Moral and psychological support		I feel well informed about my illness	Yes quite	ST Yes	New treatments available; The risk of relapse		Websites specialized in health (including discussion forums); Other, specify	Personal contacts	I was not offered supportive care		I was not offered supportive care	Resigned	Only negative items	At least one negative item	Adverse effects of treatments; The impact on my professional life; Pain management; Costs linked to the illness; Fatigue; Relationships with those close to me (family, friends, etc.); Libido problems; Intellectual difficulties (memory , concentration…)		Yes, I expressed my desires and expectations regarding my treatment but they were not taken into account	ST Yes, I expressed my desires	Yes	Yes	Rather difficult
2490	A patient	Woman	61	Under 65	61	5	disability	Invalid	ST On sick leave/Disabled/Unemployment/Unemployed/Housewife	My breast cancer is HER2 positive (or a tumor overexpressing HER2)	Metastatic (extension outside the breast and axillary lymph nodes to other organs)	6		A private breast center	Paris metropolitan area	ST Medium, large city, Paris metropolitan area.	12	2010	139	10 years or more	No	Injection in hospital	Only injections	I am not accompanied by a nurse	I am not accompanied by a nurse	That it is easy to call on the healthcare team when you need it, you feel well supported	No			I feel well informed about my illness	Yes quite	ST Yes	New treatments available; Advances in clinical research, therapeutic trials; Prognosis; The particularities of metastatic breast cancer; The risk of relapse		A patient association		Consultation with a pain management specialist;Consultation with a psychologist/psychiatrist;Consultation with a dietitian, nutrition specialist		At least one supportive care offered	Combative;Alone	At least one positive item	At least one negative item	The impact on my professional life; Pain management; Fatigue; Intellectual difficulties (memory, concentration, etc.); Psychological difficulties in supporting the illness and treatments (anxiety, depression, etc.)		Yes, I shared my desires and expectations regarding my treatment with the healthcare team and they were taken into account	ST Yes, I expressed my desires	Yes	Yes	Rather difficult
2508	A patient	Woman	53	Under 65	53	3		Working full-time	ST Active	My breast cancer is HER2 positive (or a tumor overexpressing HER2)	Metastatic (extension outside the breast and axillary lymph nodes to other organs)	5		A clinic	Medium city (20,000 to 99,999 inhabitants)	ST Medium, large city, Paris metropolitan area.	7	2018	48	Between 3 years and less than 5 years	No	Injection in hospital	Only injections	I am not accompanied by a nurse	I am not accompanied by a nurse	That it is easy to call on the healthcare team when you need it, you feel well supported	No			I don't think I have all the information about my illness but I rely completely on the healthcare team	Yes, rather	ST Yes	New treatments available; Advances in clinical research, therapeutic trials; Alternative and complementary medicines (hypnosis, acupuncture, dietary supplements, etc.)		The media (press, television, radio, magazines); Social networks		Socio-aesthetics (beautician, etc.)		At least one supportive care offered	Determined; Alone; Anxious, depressed	At least one positive item	At least one negative item	Fatigue; Relationships with loved ones (family, friends, etc.); Intellectual difficulties (memory, concentration, etc.); Psychological difficulties in supporting the illness and treatments (anxiety, depression, etc.)		No, I completely relied on the healthcare team in charge of my treatment	No, I completely relied on the healthcare team in charge of my treatment	No, because I don't know today where to find this information	ST No	Very difficult
2518	A patient	Woman	47	Under 65	47	2		Working part-time	ST Active	My breast cancer is HER2 positive (or a tumor overexpressing HER2)	Metastatic (extension outside the breast and axillary lymph nodes to other organs)	7	HCL	A University Hospital Center (CHU)	Large city (100,000 inhabitants and more)	ST Medium, large city, Paris metropolitan area.	2	2020	29	Between 1 year and less than 3 years	Yes	Injection in hospital	Only injections	I am not accompanied by a nurse	I am not accompanied by a nurse	That it is easy to call on the healthcare team when you need it, you feel well supported	Yes	Moral and psychological support		I don't think I have all the information about my illness and I would like to know more	Yes, rather	ST Yes	Advances in clinical research, therapeutic trials; The particularities of metastatic breast cancer; The risk of relapse		The media (press, television, radio, magazines)		Consultation with a psychologist/psychiatrist; Practice of physical activity adapted to my illness with professionals; Consultation with a dietician, a nutrition specialist; Socio-aesthetics (beautician, etc.)		At least one supportive care offered	Confident;Surrounded;Determined	At least one positive item	Only positive items	The impact on my professional life; Fatigue; Intellectual difficulties (memory, concentration, etc.)		Yes, I shared my desires and expectations regarding my treatment with the healthcare team and they were taken into account	ST Yes, I expressed my desires	No, because I don't know today where to find this information	ST No	Rather difficult
2579	A patient	Woman	51	Under 65	51	1		On sick leave	ST On sick leave/Disabled/Unemployment/Unemployed/Housewife	My breast cancer is HER2 positive (or a tumor overexpressing HER2)	Metastatic (extension outside the breast and axillary lymph nodes to other organs)	5		A clinic	Large city (100,000 inhabitants and more)	ST Medium, large city, Paris metropolitan area.	12	2021	7	Less than a year	Yes	Injection in hospital	Only injections	I am not accompanied by a nurse	I am not accompanied by a nurse	That it is easy to call on the healthcare team when you need it, you feel well supported	Yes	Help in daily life; Moral and psychological support		I feel well informed about my illness	Yes, rather	ST Yes	Current treatments; New treatments available; Advances in clinical research, therapeutic trials; Adverse effects; The particularities of HER2-positive breast cancer compared to other cancers; The particularities of metastatic breast cancer; The risk of relapse ;Alternative and complementary medicines (hypnosis, acupuncture, food supplements, etc.)		Websites specialized in health (including discussion forums); Social networks; Health applications dedicated to your care pathway; Other, specify	Europa Donna	Consultation with a dietician, nutrition specialist		At least one supportive care offered	Determined;Helpless	At least one positive item	At least one negative item	Adverse effects of treatments; The impact on my professional life; Pain management; Fatigue; Intellectual difficulties (memory, concentration, etc.)		No, I completely relied on the healthcare team in charge of my treatment	No, I completely relied on the healthcare team in charge of my treatment	No, because I don't know today where to find this information	ST No	I don't know
2588	A patient	Woman	64	Under 65	64	4		Retired	Retired	My breast cancer is HER2 positive (or a tumor overexpressing HER2)	Metastatic (extension outside the breast and axillary lymph nodes to other organs)	6		A private breast center	Small town (2,000 to 19,999 inhabitants)	ST Rural, small town	4	2018	51	Between 3 years and less than 5 years	Yes	Injection in hospital	Only injections	I am not accompanied by a nurse	I am not accompanied by a nurse	It is difficult to call on the healthcare team when you need it, you feel isolated	No			I feel well informed about my illness	Yes, rather	ST Yes	Adverse effects; The particularities of metastatic breast cancer; The risk of relapse		A local health professional (pharmacist, general practitioner, etc.); Specialized health websites (including discussion forums)		Consultation with a psychologist/psychiatrist		At least one supportive care offered	Combative;Determined;Powerless	At least one positive item	At least one negative item	Adverse effects of treatments; The impact on my professional life; Pain management; Fatigue; Intellectual difficulties (memory, concentration, etc.)		No, I completely relied on the healthcare team in charge of my treatment	No, I completely relied on the healthcare team in charge of my treatment	No, because I don't know today where to find this information	ST No	I don't know
2594	A patient	Woman	46	Under 65	46	1		On sick leave	ST On sick leave/Disabled/Unemployment/Unemployed/Housewife	My breast cancer is HER2 positive (or a tumor overexpressing HER2)	Metastatic (extension outside the breast and axillary lymph nodes to other organs)	2		A University Hospital Center (CHU)	Rural (less than 2,000 inhabitants)	ST Rural, small town	5	2008	170	10 years or more	No	Injection in hospital	Only injections	A coordinating nurse	ST A nurse	That it is easy to call on the healthcare team when you need it, you feel well supported	Yes	Moral and psychological support		I feel well informed about my illness	Yes quite	ST Yes	Advances in clinical research, therapeutic trials		Websites specialized in health (including discussion forums)		Consultation with a psychologist/psychiatrist; Practice of physical activity adapted to my illness with professionals		At least one supportive care offered	Confident;Combatative;Optimistic;Surrounded;Determined	At least one positive item	Only positive items	Adverse effects of treatments; Pain management; Fatigue; Libido problems; Psychological difficulties in supporting the illness and treatments (anxiety, depression, etc.)		Yes, I shared my desires and expectations regarding my treatment with the healthcare team and they were taken into account	ST Yes, I expressed my desires	Yes	Yes	Rather difficult
2604	A patient	Woman	53	Under 65	53	3		Working full-time	ST Active	My breast cancer is HER2 positive (or a tumor overexpressing HER2)	Metastatic (extension outside the breast and axillary lymph nodes to other organs)	1		A Cancer Center (CLCC)	Small town (2,000 to 19,999 inhabitants)	ST Rural, small town	12	2008	163	10 years or more	No	Injection in hospital	Only injections	I am not accompanied by a nurse	I am not accompanied by a nurse	It is difficult to call on the healthcare team when you need it, you feel isolated	No			I feel well informed about my illness	Yes quite	ST Yes	other (explain, list,)	Nothing	A patient association; Other patients in the same situation; The media (press, television, radio, magazines); Internet sites specializing in health (including discussion forums)		Consultation with a pain management specialist; Consultation with a psychologist/psychiatrist; Support by a social worker		At least one supportive care offered	Combative;Determined;Alone	At least one positive item	At least one negative item	Adverse effects of treatments; The impact on my professional life; The costs linked to the illness; Fatigue; Relations with my loved ones (family, friends, etc.); Relations with the healthcare teams; Administrative management of the illness; The libido problems; Intellectual difficulties (memory, concentration, etc.); Psychological difficulties in supporting the illness and treatments (anxiety, d…	Emotional loneliness	Yes, I shared my desires and expectations regarding my treatment with the healthcare team and they were taken into account	ST Yes, I expressed my desires	Yes	Yes	Very easy
2623	A patient	Woman	54	Under 65	54	2		Working part-time	ST Active	My breast cancer is HER2 positive (or a tumor overexpressing HER2)	Metastatic (extension outside the breast and axillary lymph nodes to other organs)	5		A clinic	Medium city (20,000 to 99,999 inhabitants)	ST Medium, large city, Paris metropolitan area.	2	2016	77	Between 5 years and less than 10 years	Yes	Injection in hospital	Only injections	I am not accompanied by a nurse	I am not accompanied by a nurse	That it is easy to call on the healthcare team when you need it, you feel well supported	Yes	Help with administrative procedures; Moral and psychological support		I feel well informed about my illness	Yes, rather	ST Yes	Current treatments; Advances in clinical research, therapeutic trials		I am not looking for information about my illness		Consultation with a psychologist/psychiatrist; Practice of physical activity adapted to my illness with professionals; Socio-aesthetics (beautician, etc.)		At least one supportive care offered	Surrounded	At least one positive item	Only positive items	Administrative management of the disease; Intellectual difficulties (memory, concentration, etc.)		Yes, I shared my desires and expectations regarding my treatment with the healthcare team and they were taken into account	ST Yes, I expressed my desires	No, although I know where to find this information	ST No	Very difficult
2630	A patient	Woman	41	Under 65	41	1		On sick leave	ST On sick leave/Disabled/Unemployment/Unemployed/Housewife	My breast cancer is HER2 positive (or a tumor overexpressing HER2)	Metastatic (extension outside the breast and axillary lymph nodes to other organs)	4		A Hospital Center (CH)	Small town (2,000 to 19,999 inhabitants)	ST Rural, small town	1	2015	90	Between 5 years and less than 10 years	Yes	Injection in hospital	Only injections	I am not accompanied by a nurse	I am not accompanied by a nurse	That it is easy to call on the healthcare team when you need it, you feel well supported	Yes	Help in preparing for my medical appointments		I feel well informed about my illness	Yes quite	ST Yes	New treatments available; Advances in clinical research, therapeutic trials		Other patients in the same situation; Social networks		Consultation with a psychologist/psychiatrist; Practice of physical activity adapted to my illness with professionals; Socio-aesthetics (beautician, etc.)		At least one supportive care offered	Combative;Determined	At least one positive item	Only positive items	The impact on my professional life; Fatigue		Yes, I shared my desires and expectations regarding my treatment with the healthcare team and they were taken into account	ST Yes, I expressed my desires	Yes	Yes	Rather difficult
2632	A patient	Woman	46	Under 65	46	2		Working part-time	ST Active	My breast cancer is HER2 positive (or a tumor overexpressing HER2)	Metastatic (extension outside the breast and axillary lymph nodes to other organs)	1		A Cancer Center (CLCC)	Small town (2,000 to 19,999 inhabitants)	ST Rural, small town	5	2021	14	Between 1 year and less than 3 years	Yes	Injection in hospital	Only injections	I am not accompanied by a nurse	I am not accompanied by a nurse	That it is easy to call on the healthcare team when you need it, you feel well supported	Yes	Help with administrative procedures; Moral and psychological support		I don't think I have all the information about my illness and I would like to know more	Yes, rather	ST Yes	The risk of relapse; Alternative and complementary medicines (hypnosis, acupuncture, food supplements, etc.)		The media (press, television, radio, magazines); Social networks		Consultation with a psychologist/psychiatrist		At least one supportive care offered	Combative; Anxious, depressed	At least one positive item	At least one negative item	The impact on my professional life; Fatigue; Relationships with those close to me (family, friends, etc.); Psychological difficulties in supporting the illness and the treatments (anxiety, depression, etc.)		Yes, I shared my desires and expectations regarding my treatment with the healthcare team and they were taken into account	ST Yes, I expressed my desires	No, because I don't know today where to find this information	ST No	Rather easy
2677	A patient	Woman	40	Under 65	40	3		Working full-time	ST Active	My breast cancer is HER2 positive (or a tumor overexpressing HER2)	Metastatic (extension outside the breast and axillary lymph nodes to other organs)	5		A clinic	Small town (2,000 to 19,999 inhabitants)	ST Rural, small town	4	2018	51	Between 3 years and less than 5 years	Yes	Injection in hospital	Only injections	I am not accompanied by a nurse	I am not accompanied by a nurse	It is difficult to call on the healthcare team when you need it, you feel isolated	Yes	Help in daily life; Moral and psychological support		I don't think I have all the information about my illness and I would like to know more	Yes quite	ST Yes	Current treatments;New treatments available;Advances in clinical research, therapeutic trials;Adverse effects;Prognosis;The particularities of HER2-positive breast cancer compared to other cancers;The particularities of metastatic breast cancer;The risk of relapse; Alternative and complementary medicines (hypnosis, acupuncture, food supplements, etc.)		Other patients in the same situation; The media (press, television, radio, magazines); Internet sites specializing in health (including discussion forums); Social networks		Consultation with a psychologist/psychiatrist;Consultation with a dietician, a nutrition specialist;Socio-aesthetics (beautician, etc.)		At least one supportive care offered	Combative; Surrounded; Anxious, depressed	At least one positive item	At least one negative item	Adverse effects of treatments; Fatigue; Relationships with loved ones (family, friends, etc.); Administrative management of the illness; Libido problems; Intellectual difficulties (memory, concentration, etc.); Psychological difficulties in supporting the illness and treatments (anxiety, depression, etc.)		No, I completely relied on the healthcare team in charge of my treatment	No, I completely relied on the healthcare team in charge of my treatment	No, because I don't know today where to find this information	ST No	Rather difficult
2785	A patient	Woman	53	Under 65	53	5	Sick leave	Invalid	ST On sick leave/Disabled/Unemployment/Unemployed/Housewife	My breast cancer is HER2 positive (or a tumor overexpressing HER2)	Metastatic (extension outside the breast and axillary lymph nodes to other organs)	3		A Regional Hospital Center (CHR)	Rural (less than 2,000 inhabitants)	ST Rural, small town	6	2019	37	Between 3 years and less than 5 years	No	Injection in hospital; Tablet/capsule to take at home	Tablet and injection	I am not accompanied by a nurse	I am not accompanied by a nurse	That it is easy to call on the healthcare team when you need it, you feel well supported	Yes	Moral and psychological support		I don't think I have all the information about my illness and I would like to know more	Yes, rather	ST Yes	Adverse effects;Prognosis;Alternative and complementary medicines (hypnosis, acupuncture, food supplements, etc.)		Other patients in the same situation; Social networks		Consultation with a psychologist/psychiatrist; Consultation with a dietician, a nutrition specialist; Support by a social worker; Socio-aesthetics (beautician, etc.)		At least one supportive care offered	Combative;Determined	At least one positive item	Only positive items	Adverse effects of treatments; The impact on my professional life; Fatigue; Intellectual difficulties (memory, concentration, etc.)		No, I completely relied on the healthcare team in charge of my treatment	No, I completely relied on the healthcare team in charge of my treatment	No, because I don't know today where to find this information	ST No	I don't know
2815	A patient	Woman	56	Under 65	56	2		Working part-time	ST Active	My breast cancer is HER2 positive (or a tumor overexpressing HER2)	Metastatic (extension outside the breast and axillary lymph nodes to other organs)	3		A Regional Hospital Center (CHR)	Small town (2,000 to 19,999 inhabitants)	ST Rural, small town	8	2017	59	Between 3 years and less than 5 years	Yes	Injection at home	Only injections	An advanced practice nurse	ST A nurse	That it is easy to call on the healthcare team when you need it, you feel well supported	Yes	Help in daily life; Moral and psychological support		I don't think I have all the information about my illness but I rely completely on the healthcare team	Yes, rather	ST Yes	New treatments available; Advances in clinical research, therapeutic trials; The particularities of HER2-positive breast cancer compared to other cancers; Alternative and complementary medicines (hypnosis, acupuncture, food supplements, etc.)		Other patients in the same situation; Specialized health websites (including discussion forums)		Consultation with a psychologist/psychiatrist; Practice of physical activity adapted to my illness with professionals; Socio-aesthetics (beautician, etc.)		At least one supportive care offered	Combative;Optimistic;Surrounded;Powerless	At least one positive item	At least one negative item	Adverse effects of treatments; The impact on my professional life; Fatigue; Libido problems; Intellectual difficulties (memory, concentration, etc.); Other, specify	Difficult financial periods during long shutdowns (part of my income being self-employed) shutdown = 0 income	No, I completely relied on the healthcare team in charge of my treatment	No, I completely relied on the healthcare team in charge of my treatment	No, because I don't know today where to find this information	ST No	I don't know
2834	A patient	Woman	59	Under 65	59	5	Disability	Invalid	ST On sick leave/Disabled/Unemployment/Unemployed/Housewife	My breast cancer is HER2 positive (or a tumor overexpressing HER2)	Metastatic (extension outside the breast and axillary lymph nodes to other organs)	1		A Cancer Center (CLCC)	Large city (100,000 inhabitants and more)	ST Medium, large city, Paris metropolitan area.	4	2015	87	Between 5 years and less than 10 years	Yes	Injection in hospital	Only injections	I am not accompanied by a nurse	I am not accompanied by a nurse	That it is easy to call on the healthcare team when you need it, you feel well supported	Yes	Moral and psychological support		I feel well informed about my illness	Yes quite	ST Yes	Advances in clinical research, therapeutic trials		A patients' association; The media (press, television, radio, magazines)		Consultation with a psychologist/psychiatrist; Practice of physical activity adapted to my illness with professionals; Consultation with a dietician, a nutrition specialist; Socio-aesthetics (beautician, etc.)		At least one supportive care offered	Combative;Optimistic;Surrounded	At least one positive item	Only positive items	Intellectual difficulties (memory, concentration, etc.)		Yes, I shared my desires and expectations regarding my treatment with the healthcare team and they were taken into account	ST Yes, I expressed my desires	Yes	Yes	Rather easy
2863	A patient	Woman	51	Under 65	51	2		Working part-time	ST Active	My breast cancer is HER2 positive (or a tumor overexpressing HER2)	Metastatic (extension outside the breast and axillary lymph nodes to other organs)	3		A Regional Hospital Center (CHR)	Medium city (20,000 to 99,999 inhabitants)	ST Medium, large city, Paris metropolitan area.	3	2018	52	Between 3 years and less than 5 years	No	Injection in hospital	Only injections	A coordinating nurse	ST A nurse	It is difficult to call on the healthcare team when you need it, you feel isolated	Yes	Help in daily life; Moral and psychological support		I don't think I have all the information about my illness and I would like to know more	Yes, rather	ST Yes	New treatments available; Advances in clinical research, therapeutic trials; Adverse effects; The particularities of metastatic breast cancer; Alternative and complementary medicines (hypnosis, acupuncture, food supplements, etc.)		A patient association; Websites specialized in health (including discussion forums); Health applications dedicated to your care journey		I was not offered supportive care		I was not offered supportive care	Combative;Surrounded;Helpless	At least one positive item	At least one negative item	Adverse effects of treatments; The impact on my professional life; Pain management; Costs linked to the disease; Libido problems; Intellectual difficulties (memory, concentration, etc.)		No, I completely relied on the healthcare team in charge of my treatment	No, I completely relied on the healthcare team in charge of my treatment	Yes	Yes	Very difficult
2870	A patient	Woman	74	65 years and over	74	4		Retired	Retired	My breast cancer is HER2 positive (or a tumor overexpressing HER2)	Metastatic (extension outside the breast and axillary lymph nodes to other organs)	5		A clinic	Medium city (20,000 to 99,999 inhabitants)	ST Medium, large city, Paris metropolitan area.	3	2010	148	10 years or more	No	Injection in hospital	Only injections	A coordinating nurse	ST A nurse	That it is easy to call on the healthcare team when you need it, you feel well supported	Yes	Moral and psychological support		I feel well informed about my illness	Yes quite	ST Yes	The risk of relapse		Websites specialized in health (including discussion forums)		Consultation with a psychologist/psychiatrist		At least one supportive care offered	Combative	At least one positive item	Only positive items	Adverse effects of treatments; Fatigue; Psychological difficulties in supporting the illness and treatments (anxiety, depression, etc.)		No, I completely relied on the healthcare team in charge of my treatment	No, I completely relied on the healthcare team in charge of my treatment	Yes	Yes	I don't know
2983	A patient	Woman	65	65 years and over	65	4		Retired	Retired	My breast cancer is HER2 positive (or a tumor overexpressing HER2)	Metastatic (extension outside the breast and axillary lymph nodes to other organs)	1		A Cancer Center (CLCC)	Rural (less than 2,000 inhabitants)	ST Rural, small town	10	2017	57	Between 3 years and less than 5 years	Yes	Injection in hospital	Only injections	I am not accompanied by a nurse	I am not accompanied by a nurse	That it is easy to call on the healthcare team when you need it, you feel well supported	Yes	Help in daily life		I feel well informed about my illness	Yes quite	ST Yes	New treatments available		Websites specialized in health (including discussion forums)		Consultation with a pain management specialist;Consultation with a psychologist/psychiatrist;Consultation with a dietician, a nutrition specialist;Socio-aesthetics (beautician, etc.)		At least one supportive care offered	Combative;Optimistic;Determined	At least one positive item	Only positive items	Adverse effects of treatments; Costs linked to the disease; Intellectual difficulties (memory, concentration, etc.)		No, I completely relied on the healthcare team in charge of my treatment	No, I completely relied on the healthcare team in charge of my treatment	Yes	Yes	Rather easy
3064	A patient	Woman	34	Under 65	34	5	On disability	Invalid	ST On sick leave/Disabled/Unemployment/Unemployed/Housewife	My breast cancer is HER2 positive (or a tumor overexpressing HER2)	Metastatic (extension outside the breast and axillary lymph nodes to other organs)	4		A Hospital Center (CH)	Large city (100,000 inhabitants and more)	ST Medium, large city, Paris metropolitan area.	6	2018	49	Between 3 years and less than 5 years	Yes	Injection in hospital	Only injections	I am not accompanied by a nurse	I am not accompanied by a nurse	That it is easy to call on the healthcare team when you need it, you feel well supported	Yes	Accompaniment to medical appointments; Moral and psychological support		I don't think I have all the information about my illness and I would like to know more	Yes, rather	ST Yes	New treatments available; Advances in clinical research, therapeutic trials; The particularities of HER2-positive breast cancer compared to other cancers; The particularities of metastatic breast cancer		A city health professional (pharmacist, general practitioner, etc.); Social networks		Consultation with a psychologist/psychiatrist; Practice of physical activity adapted to my illness with professionals; Support by a social worker; Socio-aesthetics (beautician, etc.)		At least one supportive care offered	Confident;Optimistic	At least one positive item	Only positive items	The impact on my professional life; Costs linked to illness; Fatigue; Intellectual difficulties (memory, concentration, etc.)		No, I completely relied on the healthcare team in charge of my treatment	No, I completely relied on the healthcare team in charge of my treatment	No, because I don't know today where to find this information	ST No	Rather easy
3084	A patient	Woman	51	Under 65	51	1		On sick leave	ST On sick leave/Disabled/Unemployment/Unemployed/Housewife	My breast cancer is HER2 positive (or a tumor overexpressing HER2)	Metastatic (extension outside the breast and axillary lymph nodes to other organs)	3		A Regional Hospital Center (CHR)	Small town (2,000 to 19,999 inhabitants)	ST Rural, small town	9	2020	22	Between 1 year and less than 3 years	No	Injection at home	Only injections	A liberal nurse	ST A nurse	That it is easy to call on the healthcare team when you need it, you feel well supported	Yes	Accompaniment to medical appointments; Help in daily life; Moral and psychological support		I don't think I have all the information about my illness but I rely completely on the healthcare team	Yes, rather	ST Yes	The particularities of HER2-positive breast cancer compared to other cancers; The particularities of metastatic breast cancer; The risk of relapse		Other patients in the same situation		Consultation with a psychologist/psychiatrist;Consultation with a dietitian, nutrition specialist		At least one supportive care offered	Combative;Optimistic;Surrounded;Determined	At least one positive item	Only positive items	Fatigue; Libido problems; Intellectual difficulties (memory, concentration, etc.)		Yes, I shared my desires and expectations regarding my treatment with the healthcare team and they were taken into account	ST Yes, I expressed my desires	No, because I don't know today where to find this information	ST No	I don't know
3092	A patient	Woman	40	Under 65	40	5	On disability	Invalid	ST On sick leave/Disabled/Unemployment/Unemployed/Housewife	My breast cancer is HER2 positive (or a tumor overexpressing HER2)	Metastatic (extension outside the breast and axillary lymph nodes to other organs)	5		A clinic	Large city (100,000 inhabitants and more)	ST Medium, large city, Paris metropolitan area.	9	2016	70	Between 5 years and less than 10 years	Yes	Injection in hospital	Only injections	I am not accompanied by a nurse	I am not accompanied by a nurse	That it is easy to call on the healthcare team when you need it, you feel well supported	Yes	Accompaniment to medical appointments; Help in daily life; Moral and psychological support		I feel well informed about my illness	Yes, rather	ST Yes	New treatments available; Advances in clinical research, therapeutic trials; The particularities of HER2-positive breast cancer compared to other cancers; The risk of relapse; Alternative and complementary medicines (hypnosis, acupuncture, food supplements, etc.)		Other patients in the same situation; The media (press, television, radio, magazines); Social networks; Health applications dedicated to your care journey		Consultation with a psychologist/psychiatrist; Socio-aesthetics (beautician, etc.)		At least one supportive care offered	Confident;Combatative;Surrounded;Determined;Anxious, depressed	At least one positive item	At least one negative item	Adverse effects of treatments; The impact on my professional life; Fatigue; Relationships with those close to me (family, friends, etc.); Libido problems; Intellectual difficulties (memory, concentration, etc.); Psychological difficulties in supporting the illness and treatments (anxiety, depression, etc.)		Yes, I shared my desires and expectations regarding my treatment with the healthcare team and they were taken into account	ST Yes, I expressed my desires	Yes	Yes	I don't know
3096	A patient	Woman	55	Under 65	55	1		On sick leave	ST On sick leave/Disabled/Unemployment/Unemployed/Housewife	My breast cancer is HER2 positive (or a tumor overexpressing HER2)	Metastatic (extension outside the breast and axillary lymph nodes to other organs)	1		A Cancer Center (CLCC)	Large city (100,000 inhabitants and more)	ST Medium, large city, Paris metropolitan area.	3	2022	4	Less than a year	Yes	Tablet/capsule to take at home	Only tablets	An advanced practice nurse	ST A nurse	That it is easy to call on the healthcare team when you need it, you feel well supported	Yes	Accompaniment to medical appointments		I don't think I have all the information about my illness and I would like to know more	Yes, rather	ST Yes	The prognosis; The particularities of HER2-positive breast cancer compared to other cancers; The particularities of metastatic breast cancer		The media (press, television, radio, magazines); Internet sites specializing in health (including discussion forums)		Consultation with a psychologist/psychiatrist; Support by a social worker; Socio-aesthetics (beautician, etc.)		At least one supportive care offered	Confident;Surrounded;Powerless	At least one positive item	At least one negative item	Adverse effects of treatments; Fatigue; Libido problems; Intellectual difficulties (memory, concentration, etc.)		No, I completely relied on the healthcare team in charge of my treatment	No, I completely relied on the healthcare team in charge of my treatment	No, because I don't know today where to find this information	ST No	I don't know
3121	A patient	Woman	53	Under 65	53	1		On sick leave	ST On sick leave/Disabled/Unemployment/Unemployed/Housewife	My breast cancer is HER2 positive (or a tumor overexpressing HER2)	Metastatic (extension outside the breast and axillary lymph nodes to other organs)	4		A Hospital Center (CH)	Paris metropolitan area	ST Medium, large city, Paris metropolitan area.	11	2014	92	Between 5 years and less than 10 years	No	Injection in hospital	Only injections	I am not accompanied by a nurse	I am not accompanied by a nurse	It is difficult to call on the healthcare team when you need it, you feel isolated	Yes	Moral and psychological support		I don't think I have all the information about my illness and I would like to know more	Yes quite	ST Yes	Adverse effects; The prognosis; The particularities of HER2-positive breast cancer compared to other cancers; The particularities of metastatic breast cancer; The risk of relapse; Alternative and complementary medicines (hypnosis, acupuncture, food supplements, etc.)		The media (press, television, radio, magazines); Internet sites specializing in health (including discussion forums); Social networks		Consultation with a psychologist/psychiatrist;Consultation with a dietitian, nutrition specialist		At least one supportive care offered	Combative;Surrounded;Determined;Alone;Pessimistic	At least one positive item	At least one negative item	Adverse effects of treatments; The impact on my professional life; Pain management; Fatigue; Administrative management of the disease; Intellectual difficulties (memory, concentration, etc.); Psychological difficulties in supporting the illness and treatments (anxiety , depression…)		No, I completely relied on the healthcare team in charge of my treatment	No, I completely relied on the healthcare team in charge of my treatment	No, because I don't know today where to find this information	ST No	I don't know
3177	A patient	Woman	43	Under 65	43	2		Working part-time	ST Active	My breast cancer is HER2 positive (or a tumor overexpressing HER2)	Metastatic (extension outside the breast and axillary lymph nodes to other organs)	7	ICL	A Cancer Center (CLCC)	Rural (less than 2,000 inhabitants)	ST Rural, small town	3	2022	4	Less than a year	Yes	Injection in hospital	Only injections	I am not accompanied by a nurse	I am not accompanied by a nurse	It is difficult to call on the healthcare team when you need it, you feel isolated	Yes	Moral and psychological support		I don't think I have all the information about my illness but I rely completely on the healthcare team	Yes, rather	ST Yes	Advances in clinical research, therapeutic trials; The particularities of HER2-positive breast cancer compared to other cancers; The particularities of metastatic breast cancer; The risk of relapse; Alternative and complementary medicines (hypnosis, acupuncture, food supplements …)		I am not looking for information about my illness		I was not offered supportive care		I was not offered supportive care	Confident;Combatative;Optimistic;Surrounded	At least one positive item	Only positive items	Fatigue; Libido problems		No, I completely relied on the healthcare team in charge of my treatment	No, I completely relied on the healthcare team in charge of my treatment	No, because I don't know today where to find this information	ST No	I don't know
3181	A patient	Woman	68	65 years and over	68	4		Retired	Retired	My breast cancer is HER2 positive (or a tumor overexpressing HER2)	Metastatic (extension outside the breast and axillary lymph nodes to other organs)	1		A Cancer Center (CLCC)	Small town (2,000 to 19,999 inhabitants)	ST Rural, small town	1	2017	66	Between 5 years and less than 10 years	Yes	Tablet/capsule to take at home	Only tablets	A coordinating nurse	ST A nurse	That it is easy to call on the healthcare team when you need it, you feel well supported	No			I feel well informed about my illness	Yes quite	ST Yes	Current treatments; New treatments available; Advances in clinical research, therapeutic trials; Adverse effects; The particularities of HER2-positive breast cancer compared to other cancers		A patients' association; The media (press, television, radio, magazines); Internet sites specialized in health (including discussion forums)		Consultation with a pain management specialist;Consultation with a psychologist/psychiatrist;Practice of physical activity adapted to my illness with professionals;Consultation with a dietician, a nutrition specialist		At least one supportive care offered	Confident;Determined;Alone	At least one positive item	At least one negative item	Adverse effects of treatments; Pain management; Fatigue; Relationships with loved ones (family, friends, etc.); Intellectual difficulties (memory, concentration, etc.)		Yes, I shared my desires and expectations regarding my treatment with the healthcare team and they were taken into account	ST Yes, I expressed my desires	Yes	Yes	Rather difficult
3187	A patient	Woman	36	Under 65	36	1		On sick leave	ST On sick leave/Disabled/Unemployment/Unemployed/Housewife	My breast cancer is HER2 positive (or a tumor overexpressing HER2)	Metastatic (extension outside the breast and axillary lymph nodes to other organs)	4		A Hospital Center (CH)	Medium city (20,000 to 99,999 inhabitants)	ST Medium, large city, Paris metropolitan area.	12	2017	55	Between 3 years and less than 5 years	Yes	Injection in hospital	Only injections	I am not accompanied by a nurse	I am not accompanied by a nurse	That it is easy to call on the healthcare team when you need it, you feel well supported	Yes	Accompaniment to medical appointments; Moral and psychological support		I feel well informed about my illness	Yes quite	ST Yes	New treatments available; Advances in clinical research, therapeutic trials		I am not looking for information about my illness		Practicing physical activity adapted to my illness with professionals		At least one supportive care offered	Confident;Optimistic;Surrounded;Determined	At least one positive item	Only positive items	Adverse effects of treatments; The impact on my professional life		Yes, I shared my desires and expectations regarding my treatment with the healthcare team and they were taken into account	ST Yes, I expressed my desires	No, although I know where to find this information	ST No	Very difficult
3188	A patient	Woman	71	65 years and over	71	4		Retired	Retired	My breast cancer is HER2 positive (or a tumor overexpressing HER2)	Metastatic (extension outside the breast and axillary lymph nodes to other organs)	1		A Cancer Center (CLCC)	Large city (100,000 inhabitants and more)	ST Medium, large city, Paris metropolitan area.	12	2004	211	10 years or more	No	Injection in hospital	Only injections	I am not accompanied by a nurse	I am not accompanied by a nurse	That it is easy to call on the healthcare team when you need it, you feel well supported	Yes	Accompaniment to medical appointments		I feel well informed about my illness	Yes quite	ST Yes	New treatments available		Websites specialized in health (including discussion forums); Health applications dedicated to your care journey		Consultation with a psychologist/psychiatrist;Consultation with a dietitian, nutrition specialist		At least one supportive care offered	Surrounded	At least one positive item	Only positive items	Adverse effects of treatments; Fatigue		Yes, I shared my desires and expectations regarding my treatment with the healthcare team and they were taken into account	ST Yes, I expressed my desires	No, because I don't know today where to find this information	ST No	Very difficult
3248	A patient	Woman	54	Under 65	54	2		Working part-time	ST Active	My breast cancer is HER2 positive (or a tumor overexpressing HER2)	Metastatic (extension outside the breast and axillary lymph nodes to other organs)	1		A Cancer Center (CLCC)	Rural (less than 2,000 inhabitants)	ST Rural, small town	11	2019	32	Between 1 year and less than 3 years	No	Tablet/capsule to take at home	Only tablets	I am not accompanied by a nurse	I am not accompanied by a nurse	That it is easy to call on the healthcare team when you need it, you feel well supported	Yes	Accompaniment to medical appointments; Help in daily life; Moral and psychological support		I don't think I have all the information about my illness and I would like to know more	Yes, rather	ST Yes	Advances in clinical research, therapeutic trials; The particularities of HER2-positive breast cancer compared to other cancers; The particularities of metastatic breast cancer; Alternative and complementary medicines (hypnosis, acupuncture, food supplements, etc.)		A local healthcare professional (pharmacist, general practitioner, etc.)		Consultation with a psychologist/psychiatrist; Socio-aesthetics (beautician, etc.)		At least one supportive care offered	Combative; Surrounded; Anxious, depressed	At least one positive item	At least one negative item	Relationships with those close to me (family, friends, etc.); Intellectual difficulties (memory, concentration, etc.)		Yes, I shared my desires and expectations regarding my treatment with the healthcare team and they were taken into account	ST Yes, I expressed my desires	No, because I don't know today where to find this information	ST No	I don't know
3255	A patient	Woman	74	65 years and over	74	4		Retired	Retired	My breast cancer is HER2 positive (or a tumor overexpressing HER2)	Metastatic (extension outside the breast and axillary lymph nodes to other organs)	5		A clinic	Medium city (20,000 to 99,999 inhabitants)	ST Medium, large city, Paris metropolitan area.	4	2020	27	Between 1 year and less than 3 years	No	Injection in hospital	Only injections	I am not accompanied by a nurse	I am not accompanied by a nurse	It is difficult to call on the healthcare team when you need it, you feel isolated	No			I don't think I have all the information about my illness but I rely completely on the healthcare team	No, rather not	ST No	Advances in clinical research, therapeutic trials; Adverse effects; The particularities of metastatic breast cancer; Alternative and complementary medicines (hypnosis, acupuncture, dietary supplements, etc.)		Social networks		I was not offered supportive care		I was not offered supportive care	Combative;Alone;Anxious, depressed;Helpless	At least one positive item	At least one negative item	Fatigue; Psychological difficulties in supporting the illness and treatments (anxiety, depression, etc.)		Yes, I shared my desires and expectations regarding my treatment with the healthcare team and they were taken into account	ST Yes, I expressed my desires	No, because I don't know today where to find this information	ST No	I don't know
3338	A patient	Woman	45	Under 65	45	1		On sick leave	ST On sick leave/Disabled/Unemployment/Unemployed/Housewife	My breast cancer is HER2 positive (or a tumor overexpressing HER2)	Metastatic (extension outside the breast and axillary lymph nodes to other organs)	2		A University Hospital Center (CHU)	Small town (2,000 to 19,999 inhabitants)	ST Rural, small town	12	2021	7	Less than a year	Yes	Injection in hospital; Tablet/capsule to take at home	Tablet and injection	An advanced practice nurse	ST A nurse	That it is easy to call on the healthcare team when you need it, you feel well supported	Yes	Accompaniment to medical appointments; Moral and psychological support		I don't think I have all the information about my illness but I rely completely on the healthcare team	Yes, rather	ST Yes	Advances in clinical research, therapeutic trials; The particularities of HER2-positive breast cancer compared to other cancers; The risk of relapse; Alternative and complementary medicines (hypnosis, acupuncture, food supplements, etc.)		A local healthcare professional (pharmacist, general practitioner, etc.)		Practice of physical activity adapted to my illness with professionals; Support by a social worker; Socio-aesthetics (beautician, etc.)		At least one supportive care offered	Combative;Surrounded;Determined	At least one positive item	Only positive items	Adverse effects of treatments; Costs linked to illness; Fatigue		No, I completely relied on the healthcare team in charge of my treatment	No, I completely relied on the healthcare team in charge of my treatment	No, although I know where to find this information	ST No	I don't know
3360	A patient	Woman	65	65 years and over	65	4		Retired	Retired	My breast cancer is HER2 positive (or a tumor overexpressing HER2)	Metastatic (extension outside the breast and axillary lymph nodes to other organs)	5		A clinic	Rural (less than 2,000 inhabitants)	ST Rural, small town	9	2020	22	Between 1 year and less than 3 years	Yes	Injection in hospital	Only injections	I am not accompanied by a nurse	I am not accompanied by a nurse	That it is easy to call on the healthcare team when you need it, you feel well supported	Yes	Help in daily life; Moral and psychological support		I don't think I have all the information about my illness and I would like to know more	Yes quite	ST Yes	New treatments available; Advances in clinical research, therapeutic trials; The particularities of HER2-positive breast cancer compared to other cancers; The particularities of metastatic breast cancer; The risk of relapse; Alternative and complementary medicines (hypnosis , acupuncture, food supplements, etc.)		Other patients in the same situation; Specialized health websites (including discussion forums); Someone close to me (family, friends, etc.)		I was not offered supportive care		I was not offered supportive care	Confident;Optimistic;Surrounded;Powerless	At least one positive item	At least one negative item	Adverse effects of treatments; Pain management; Fatigue; Libido problems; Intellectual difficulties (memory, concentration, etc.); Psychological difficulties in supporting the illness and treatments (anxiety, depression, etc.)		Yes, I shared my desires and expectations regarding my treatment with the healthcare team and they were taken into account	ST Yes, I expressed my desires	No, because I don't know today where to find this information	ST No	I don't know
3380	A patient	Woman	43	Under 65	43	1		On sick leave	ST On sick leave/Disabled/Unemployment/Unemployed/Housewife	My breast cancer is HER2 positive (or a tumor overexpressing HER2)	Metastatic (extension outside the breast and axillary lymph nodes to other organs)	2		A University Hospital Center (CHU)	Rural (less than 2,000 inhabitants)	ST Rural, small town	7	2017	60	Between 5 years and less than 10 years	No	Injection in hospital	Only injections	A liberal nurse	ST A nurse	That it is easy to call on the healthcare team when you need it, you feel well supported	Yes	Accompaniment to medical appointments; Help in daily life; Moral and psychological support		I feel well informed about my illness	Yes quite	ST Yes	New treatments available; Advances in clinical research, therapeutic trials; Adverse effects; Prognosis; The particularities of metastatic breast cancer		Other patients in the same situation; The media (press, television, radio, magazines); Internet sites specializing in health (including discussion forums)		Consultation with a psychologist/psychiatrist; Practice of physical activity adapted to my illness with professionals; Consultation with a dietician, a nutrition specialist; Socio-aesthetics (beautician, etc.)		At least one supportive care offered	Combative;Optimistic;Surrounded;Powerless	At least one positive item	At least one negative item	Adverse effects of treatments; The impact on my professional life; Pain management; Fatigue; Psychological difficulties in supporting the illness and the treatments (anxiety, depression, etc.)		Yes, I shared my desires and expectations regarding my treatment with the healthcare team and they were taken into account	ST Yes, I expressed my desires	No, because I don't know today where to find this information	ST No	Rather easy
3481	A patient	Woman	51	Under 65	51	5	Therapeutic time	Working part-time	ST Active	My breast cancer is HER2 positive (or a tumor overexpressing HER2)	Metastatic (extension outside the breast and axillary lymph nodes to other organs)	1		A Cancer Center (CLCC)	Small town (2,000 to 19,999 inhabitants)	ST Rural, small town	9	2013	107	Between 5 years and less than 10 years	No	Tablet/capsule to take at home	Only tablets	A coordinating nurse	ST A nurse	That it is easy to call on the healthcare team when you need it, you feel well supported	Yes	Help in daily life		I feel well informed about my illness	Yes, rather	ST Yes	New treatments available; Adverse effects; The particularities of metastatic breast cancer; Alternative and complementary medicines (hypnosis, acupuncture, food supplements, etc.)		Other patients in the same situation; Social networks		Consultation with a psychologist/psychiatrist; Practice of physical activity adapted to my illness with professionals; Consultation with a dietician, a nutrition specialist; Consultation for sexual disorders linked to the illness; Support by a social worker; Socio-aesthetics (beautician, etc.)		At least one supportive care offered	Confident	At least one positive item	Only positive items	Adverse effects of treatments; The impact on my professional life; Fatigue; Libido problems; Intellectual difficulties (memory, concentration, etc.)		No, I completely relied on the healthcare team in charge of my treatment	No, I completely relied on the healthcare team in charge of my treatment	No, because I don't know today where to find this information	ST No	I don't know
3545	A patient	Woman	62	Under 65	62	3		Working full-time	ST Active	My breast cancer is HER2 positive (or a tumor overexpressing HER2)	Metastatic (extension outside the breast and axillary lymph nodes to other organs)	5		A clinic	Medium city (20,000 to 99,999 inhabitants)	ST Medium, large city, Paris metropolitan area.	6	2021	14	Between 1 year and less than 3 years	Yes	Tablet/capsule to take at home	Only tablets	I am not accompanied by a nurse	I am not accompanied by a nurse	It is difficult to call on the healthcare team when you need it, you feel isolated	Yes	Help with monitoring treatments		I don't think I have all the information about my illness and I would like to know more	No, rather not	ST No	The particularities of HER2-positive breast cancer compared to other cancers		Social networks		I was not offered supportive care		I was not offered supportive care	Combative	At least one positive item	Only positive items	Adverse effects of treatments		No, I completely relied on the healthcare team in charge of my treatment	No, I completely relied on the healthcare team in charge of my treatment	No, because I don't know today where to find this information	ST No	I don't know
3637	A patient	Woman	53	Under 65	53	5	2nd category disability	Invalid	ST On sick leave/Disabled/Unemployment/Unemployed/Housewife	My breast cancer is HER2 positive (or a tumor overexpressing HER2)	Metastatic (extension outside the breast and axillary lymph nodes to other organs)	1		A Cancer Center (CLCC)	Medium city (20,000 to 99,999 inhabitants)	ST Medium, large city, Paris metropolitan area.	12	2019	32	Between 1 year and less than 3 years	Yes	Injection in hospital	Only injections	I am not accompanied by a nurse	I am not accompanied by a nurse	It is difficult to call on the healthcare team when you need it, you feel isolated	Yes	Help in daily life; Moral and psychological support		I don't think I have all the information about my illness and I would like to know more	No, rather not	ST No	Current treatments; New treatments available; Advances in clinical research, therapeutic trials; Prognosis; The particularities of metastatic breast cancer; Alternative and complementary medicines (hypnosis, acupuncture, food supplements, etc.)		A local healthcare professional (pharmacist, general practitioner, etc.)		Consultation with a pain management specialist;Consultation with a psychologist/psychiatrist		At least one supportive care offered	Confident;Combatative;Anxious, depressed	At least one positive item	At least one negative item	Adverse effects of treatments; The impact on my professional life; Pain management; Costs linked to the illness; Fatigue; Relations with my loved ones (family, friends, etc.); Administrative management of the illness; Problems of libido; Intellectual difficulties (memory, concentration, etc.); Psychological difficulties in supporting the illness and treatments (anxiety, depression, etc.)		No, I completely relied on the healthcare team in charge of my treatment	No, I completely relied on the healthcare team in charge of my treatment	No, because I don't know today where to find this information	ST No	I don't know
3640	A patient	Woman	38	Under 65	38	1		On sick leave	ST On sick leave/Disabled/Unemployment/Unemployed/Housewife	My breast cancer is HER2 positive (or a tumor overexpressing HER2)	Metastatic (extension outside the breast and axillary lymph nodes to other organs)	7	In a hospital but it is a cancer center that follows me (the oncologist and the surgeon come to the hospital and I follow my chemo at the hospital	A Hospital Center (CH)	Small town (2,000 to 19,999 inhabitants)	ST Rural, small town	11	2021	9	Less than a year	Yes	Injection in hospital	Only injections	A coordinating nurse	ST A nurse	That it is easy to call on the healthcare team when you need it, you feel well supported	Yes	Help in daily life; Moral and psychological support		I don't think I have all the information about my illness and I would like to know more	Yes, rather	ST Yes	Current treatments;New treatments available;Advances in clinical research, therapeutic trials;Adverse effects;Prognosis;The particularities of HER2-positive breast cancer compared to other cancers;The particularities of metastatic breast cancer;The risk of relapse; Alternative and complementary medicines (hypnosis, acupuncture, food supplements, etc.)		The media (press, television, radio, magazines); Internet sites specializing in health (including discussion forums)		Consultation with a psychologist/psychiatrist;Consultation with a dietician, a nutrition specialist;Support by a social worker		At least one supportive care offered	Confident;Combatative;Surrounded;Determined	At least one positive item	Only positive items	Adverse effects of treatments; The impact on my professional life; Pain management; Costs linked to the illness; Fatigue; Libido problems; Intellectual difficulties (memory, concentration, etc.)		No, I completely relied on the healthcare team in charge of my treatment	No, I completely relied on the healthcare team in charge of my treatment	No, because I don't know today where to find this information	ST No	Rather difficult
3642	A patient	Woman	54	Under 65	54	5	Teleworking / I am freelance	Working part-time	ST Active	My breast cancer is HER2 positive (or a tumor overexpressing HER2)	Metastatic (extension outside the breast and axillary lymph nodes to other organs)	1		A Cancer Center (CLCC)	Paris metropolitan area	ST Medium, large city, Paris metropolitan area.	6	2022	2	Less than a year	Yes	Injection in hospital	Only injections	I am not accompanied by a nurse	I am not accompanied by a nurse	That it is easy to call on the healthcare team when you need it, you feel well supported	Yes	Moral and psychological support		I don't think I have all the information about my illness but I rely completely on the healthcare team	Yes, rather	ST Yes	Current treatments; New treatments available; Advances in clinical research, therapeutic trials; Adverse effects; The particularities of HER2-positive breast cancer compared to other cancers; The particularities of metastatic breast cancer; The risk of relapse ;Alternative and complementary medicines (hypnosis, acupuncture, food supplements, etc.)		Websites specialized in health (including discussion forums)		Consultation with a psychologist/psychiatrist		At least one supportive care offered	Confident;Combatative;Surrounded;Anxious, depressed;Helpless	At least one positive item	At least one negative item	The impact on my professional life; Fatigue; Intellectual difficulties (memory, concentration, etc.); Psychological difficulties in supporting the illness and the treatments (anxiety, depression, etc.)		No, I completely relied on the healthcare team in charge of my treatment	No, I completely relied on the healthcare team in charge of my treatment	No, because I don't know today where to find this information	ST No	I don't know
3650	A patient	Woman	51	Under 65	51	3		Working full-time	ST Active	My breast cancer is HER2 positive (or a tumor overexpressing HER2)	Metastatic (extension outside the breast and axillary lymph nodes to other organs)	1		A Cancer Center (CLCC)	Large city (100,000 inhabitants and more)	ST Medium, large city, Paris metropolitan area.	9	2018	47	Between 3 years and less than 5 years	No	Injection in hospital	Only injections	I am not accompanied by a nurse	I am not accompanied by a nurse	That it is easy to call on the healthcare team when you need it, you feel well supported	Yes	Accompaniment to medical appointments; Help in daily life; Moral and psychological support		I don't think I have all the information about my illness and I would like to know more	Yes quite	ST Yes	Advances in clinical research, therapeutic trials; The particularities of HER2-positive breast cancer compared to other cancers		I am not looking for information about my illness		Consultation with a pain management specialist; Consultation with a psychologist/psychiatrist; Support by a social worker		At least one supportive care offered	Combative;Resigned;Anxious, depressed	At least one positive item	At least one negative item	Adverse effects of treatments; Pain management; Fatigue; Administrative management of the disease; Libido problems; Intellectual difficulties (memory, concentration, etc.); Psychological difficulties in supporting the illness and treatments (anxiety, depression …)		No, I completely relied on the healthcare team in charge of my treatment	No, I completely relied on the healthcare team in charge of my treatment	No, because I don't know today where to find this information	ST No	I don't know
3666	A patient	Woman	52	Under 65	52	1		On sick leave	ST On sick leave/Disabled/Unemployment/Unemployed/Housewife	My breast cancer is HER2 positive (or a tumor overexpressing HER2)	Metastatic (extension outside the breast and axillary lymph nodes to other organs)	5		A clinic	Small town (2,000 to 19,999 inhabitants)	ST Rural, small town	2	2020	30	Between 1 year and less than 3 years	No	Injection in hospital	Only injections	A coordinating nurse	ST A nurse	That it is easy to call on the healthcare team when you need it, you feel well supported	Yes	Accompaniment to medical appointments; Help in daily life		I don't think I have all the information about my illness and I would like to know more	Yes, rather	ST Yes	Advances in clinical research, therapeutic trials; Prognosis; The particularities of metastatic breast cancer; The risk of relapse		A patient association; Other patients in the same situation; A local healthcare professional (pharmacist, general practitioner, etc.); Health applications dedicated to your care pathway		Consultation with a psychologist/psychiatrist;Consultation with a dietician, a nutrition specialist;Support by a social worker		At least one supportive care offered	Anxious, depressed	Only negative items	At least one negative item	Adverse effects of treatments; The impact on my professional life; Fatigue; Relations with those close to me (family, friends, etc.); Relations with healthcare teams; Administrative management of the disease; Libido problems; Intellectual difficulties (memory, concentration, etc.); Psychological difficulties in supporting the illness and treatments (anxiety, depression, etc.)		Yes, I shared my desires and expectations regarding my treatment with the healthcare team and they were taken into account	ST Yes, I expressed my desires	Yes	Yes	Very difficult
3668	A patient	Woman	48	Under 65	48	5	unemployed	Unemployed	ST On sick leave/Disabled/Unemployment/Unemployed/Housewife	My breast cancer is HER2 positive (or a tumor overexpressing HER2)	Metastatic (extension outside the breast and axillary lymph nodes to other organs)	3		A Regional Hospital Center (CHR)	Large city (100,000 inhabitants and more)	ST Medium, large city, Paris metropolitan area.	4	2015	88	Between 5 years and less than 10 years	No	Injection in hospital	Only injections	A coordinating nurse	ST A nurse	That it is easy to call on the healthcare team when you need it, you feel well supported	Yes	Help in daily life; Moral and psychological support		I feel well informed about my illness	Yes, rather	ST Yes	Current treatments; New treatments available; Advances in clinical research, therapeutic trials; The particularities of HER2-positive breast cancer compared to other cancers; The particularities of metastatic breast cancer; The risk of relapse; Alternative medicines and complementary (hypnosis, acupuncture, food supplements, etc.)		I am not looking for information about my illness		Practicing physical activity adapted to my illness with professionals		At least one supportive care offered	Combative;Surrounded;Determined	At least one positive item	Only positive items	The repercussions on my professional life; Libido problems		No, I completely relied on the healthcare team in charge of my treatment	No, I completely relied on the healthcare team in charge of my treatment	No, because I don't know today where to find this information	ST No	Rather easy
3676	A patient	Woman	51	Under 65	51	5	disability	Invalid	ST On sick leave/Disabled/Unemployment/Unemployed/Housewife	My breast cancer is HER2 positive (or a tumor overexpressing HER2)	Metastatic (extension outside the breast and axillary lymph nodes to other organs)	1		A Cancer Center (CLCC)	Small town (2,000 to 19,999 inhabitants)	ST Rural, small town	10	2009	154	10 years or more	No	Injection in hospital; Tablet/capsule to take at home	Tablet and injection	I am not accompanied by a nurse	I am not accompanied by a nurse	That it is easy to call on the healthcare team when you need it, you feel well supported	Yes	Accompaniment to medical appointments;Help in daily life;Moral and psychological support;Other, specify	financial support	I don't think I have all the information about my illness but I rely completely on the healthcare team	Yes, rather	ST Yes	Current treatments;New treatments available;Advances in clinical research, therapeutic trials;Adverse effects;Prognosis;The particularities of HER2-positive breast cancer compared to other cancers;The particularities of metastatic breast cancer;The risk of relapse; Alternative and complementary medicines (hypnosis, acupuncture, food supplements, etc.)		A patient association; A city health professional (pharmacist, general practitioner, etc.); Social networks		Consultation with a pain management specialist; Consultation with a psychologist/psychiatrist; Practice of physical activity adapted to my illness with professionals; Consultation with a dietician, a nutrition specialist; Consultation for sexual disorders linked to illness; Support by a social worker; Socio-aesthetics (beautician, etc.)		At least one supportive care offered	Confident;Combatative;Surrounded;Determined;Anxious, depressed	At least one positive item	At least one negative item	Adverse effects of treatments; Fatigue; Libido problems; Intellectual difficulties (memory, concentration, etc.); Psychological difficulties in supporting the illness and treatments (anxiety, depression, etc.)		Yes, I shared my desires and expectations regarding my treatment with the healthcare team and they were taken into account	ST Yes, I expressed my desires	No, because I don't know today where to find this information	ST No	I don't know
3684	A patient	Woman	44	Under 65	44	3		Working full-time	ST Active	My breast cancer is HER2 positive (or a tumor overexpressing HER2)	Metastatic (extension outside the breast and axillary lymph nodes to other organs)	5		A clinic	Large city (100,000 inhabitants and more)	ST Medium, large city, Paris metropolitan area.	11	2020	21	Between 1 year and less than 3 years	Yes	Injection in hospital	Only injections	I am not accompanied by a nurse	I am not accompanied by a nurse	That it is easy to call on the healthcare team when you need it, you feel well supported	Yes	Moral and psychological support		I feel well informed about my illness	Yes quite	ST Yes	Advances in clinical research, therapeutic trials;Prognosis;The particularities of HER2-positive breast cancer compared to other cancers;The particularities of metastatic breast cancer		The media (press, television, radio, magazines); Internet sites specializing in health (including discussion forums)		Consultation with a psychologist/psychiatrist; Socio-aesthetics (beautician, etc.)		At least one supportive care offered	Confident;Combatative;Determined	At least one positive item	Only positive items	Adverse effects of treatments; The impact on my professional life; Pain management; Fatigue; Libido problems; Intellectual difficulties (memory, concentration, etc.); Psychological difficulties in supporting the illness and treatments (anxiety, depression …)		Yes, I shared my desires and expectations regarding my treatment with the healthcare team and they were taken into account	ST Yes, I expressed my desires	Yes	Yes	Rather easy
3685	A patient	Woman	79	65 years and over	79	4		Retired	Retired	My breast cancer is HER2 positive (or a tumor overexpressing HER2)	Metastatic (extension outside the breast and axillary lymph nodes to other organs)	7	Curie Institute	A Cancer Center (CLCC)	Paris metropolitan area	ST Medium, large city, Paris metropolitan area.	3	2022	5	Less than a year	Yes	Tablet/capsule to take at home	Only tablets	I am not accompanied by a nurse	I am not accompanied by a nurse	That it is easy to call on the healthcare team when you need it, you feel well supported	Yes	Moral and psychological support		I feel well informed about my illness	Yes quite	ST Yes	Adverse effects; Alternative and complementary medicines (hypnosis, acupuncture, food supplements, etc.)		Other patients in the same situation; Specialized health websites (including discussion forums); Health applications dedicated to your care journey		I was not offered supportive care		I was not offered supportive care	Determined;Resigned	At least one positive item	At least one negative item	Adverse effects of treatments		No, I completely relied on the healthcare team in charge of my treatment	No, I completely relied on the healthcare team in charge of my treatment	Yes	Yes	Rather easy
3695	A patient	Woman	59	Under 65	59	2		Working part-time	ST Active	My breast cancer is HER2 positive (or a tumor overexpressing HER2)	Metastatic (extension outside the breast and axillary lymph nodes to other organs)	1		A Cancer Center (CLCC)	Medium city (20,000 to 99,999 inhabitants)	ST Medium, large city, Paris metropolitan area.	9	2021	11	Less than a year	Yes	Tablet/capsule to take at home	Only tablets	I am not accompanied by a nurse	I am not accompanied by a nurse	That it is easy to call on the healthcare team when you need it, you feel well supported	Yes	Help in daily life; Moral and psychological support		I feel well informed about my illness	Yes quite	ST Yes	New treatments available; The risk of relapse		A city health professional (pharmacist, general practitioner, etc.); Social networks		Consultation with a psychologist/psychiatrist		At least one supportive care offered	Combative;Optimistic;Determined;Anxious, depressed	At least one positive item	At least one negative item	Fatigue; Relationships with those close to me (family, friends, etc.); Libido problems		Yes, I shared my desires and expectations regarding my treatment with the healthcare team and they were taken into account	ST Yes, I expressed my desires	Yes	Yes	I don't know
3730	A patient	Woman	35	Under 65	35	3		Working full-time	ST Active	My breast cancer is HER2 positive (or a tumor overexpressing HER2)	Metastatic (extension outside the breast and axillary lymph nodes to other organs)	2		A University Hospital Center (CHU)	Large city (100,000 inhabitants and more)	ST Medium, large city, Paris metropolitan area.	5	2020	27	Between 1 year and less than 3 years	Yes	Injection at home;Injection in hospital	Only injections	I am not accompanied by a nurse	I am not accompanied by a nurse	It is difficult to call on the healthcare team when you need it, you feel isolated	Yes	Accompaniment to medical appointments; Help in daily life; Moral and psychological support		I don't think I have all the information about my illness but I rely completely on the healthcare team	Yes, rather	ST Yes	New treatments available; Advances in clinical research, therapeutic trials; Adverse effects; Prognosis; Risk of relapse; Alternative and complementary medicines (hypnosis, acupuncture, food supplements, etc.)		other, give details	Scientific publications	Socio-aesthetics (beautician, etc.)		At least one supportive care offered	Combative;Surrounded	At least one positive item	Only positive items	Adverse effects of treatments; Fatigue; Administrative management of the disease; Libido problems; Intellectual difficulties (memory, concentration, etc.); Psychological difficulties in supporting the disease and the treatments (anxiety, depression, etc.)		Yes, I shared my desires and expectations regarding my treatment with the healthcare team and they were taken into account	ST Yes, I expressed my desires	Yes	Yes	I don't know
3743	A patient	Woman	44	Under 65	44	3		Working full-time	ST Active	My breast cancer is HER2 positive (or a tumor overexpressing HER2)	Metastatic (extension outside the breast and axillary lymph nodes to other organs)	1		A Cancer Center (CLCC)	Paris metropolitan area	ST Medium, large city, Paris metropolitan area.	11	2015	81	Between 5 years and less than 10 years	Yes	Injection at home	Only injections	An advanced practice nurse	ST A nurse	That it is easy to call on the healthcare team when you need it, you feel well supported	Yes	Accompaniment to medical appointments; Moral and psychological support		I feel well informed about my illness	Yes quite	ST Yes	The prognosis; The particularities of metastatic breast cancer; Alternative and complementary medicines (hypnosis, acupuncture, food supplements, etc.)		other, give details	Medical journals	Consultation with a psychologist/psychiatrist; Socio-aesthetics (beautician, etc.)		At least one supportive care offered	Confident;Optimistic;Surrounded	At least one positive item	Only positive items	The impact on my professional life; Costs linked to illness; Fatigue; Libido problems; Intellectual difficulties (memory, concentration, etc.)		Yes, I shared my desires and expectations regarding my treatment with the healthcare team and they were taken into account	ST Yes, I expressed my desires	Yes	Yes	I don't know
3755	A patient	Woman	43	Under 65	43	1		On sick leave	ST On sick leave/Disabled/Unemployment/Unemployed/Housewife	My breast cancer is HER2 positive (or a tumor overexpressing HER2)	Metastatic (extension outside the breast and axillary lymph nodes to other organs)	5		A clinic	Small town (2,000 to 19,999 inhabitants)	ST Rural, small town	1	2018	55	Between 3 years and less than 5 years	No	Injection in hospital	Only injections	I am not accompanied by a nurse	I am not accompanied by a nurse	It is difficult to call on the healthcare team when you need it, you feel isolated	No			I don't think I have all the information about my illness and I would like to know more	Yes, rather	ST Yes	Current treatments;New treatments available;Advances in clinical research, therapeutic trials;Adverse effects;Prognosis;The particularities of HER2-positive breast cancer compared to other cancers;The particularities of metastatic breast cancer;The risk of relapse; Alternative and complementary medicines (hypnosis, acupuncture, food supplements, etc.)		Websites specialized in health (including discussion forums); Social networks		Consultation with a dietician, a nutrition specialist; Socio-aesthetics (beautician, etc.)		At least one supportive care offered	Resigned; Alone; Pessimistic; Anxious, depressed; Helpless	Only negative items	At least one negative item	Adverse effects of treatments; Fatigue; Relationships with loved ones (family, friends, etc.); Administrative management of the illness; Libido problems; Intellectual difficulties (memory, concentration, etc.); Psychological difficulties in supporting the illness and treatments (anxiety, depression, etc.)		No, I completely relied on the healthcare team in charge of my treatment	No, I completely relied on the healthcare team in charge of my treatment	No, because I don't know today where to find this information	ST No	Very difficult
3761	A patient	Woman	31	Under 65	31	5	Unemployment	Unemployment	ST On sick leave/Disabled/Unemployment/Unemployed/Housewife	My breast cancer is HER2 positive (or a tumor overexpressing HER2)	Metastatic (extension outside the breast and axillary lymph nodes to other organs)	4		A Hospital Center (CH)	Medium city (20,000 to 99,999 inhabitants)	ST Medium, large city, Paris metropolitan area.	4	2020	28	Between 1 year and less than 3 years	No	Injection in hospital	Only injections	I am not accompanied by a nurse	I am not accompanied by a nurse	It is difficult to call on the healthcare team when you need it, you feel isolated	Yes	Moral and psychological support		I don't think I have all the information about my illness and I would like to know more	No, rather not	ST No	Current treatments; New treatments available; The particularities of HER2-positive breast cancer compared to other cancers; The particularities of metastatic breast cancer; The risk of relapse; Alternative and complementary medicines (hypnosis, acupuncture, food supplements, etc.)		other, give details	I only trust the doctor but I don't get along with my oncologist. So I don't trust him.	Consultation with a psychologist/psychiatrist;Socio-aesthetics (beautician…);Other, specify	Tobacco specialist	At least one supportive care offered	Confident;Optimistic;Resigned;Alone	At least one positive item	At least one negative item	Adverse effects of treatments; The impact on my professional life; The costs linked to the illness; Fatigue; Relations with those close to me (family, friends, etc.); Relations with healthcare teams; Intellectual difficulties (memory, concentration, etc.). )		Yes, I expressed my desires and expectations regarding my treatment but they were not taken into account	ST Yes, I expressed my desires	No, because I don't know today where to find this information	ST No	I don't know
3802	A patient	Woman	42	Under 65	42	2		Working part-time	ST Active	My breast cancer is HER2 positive (or a tumor overexpressing HER2)	Metastatic (extension outside the breast and axillary lymph nodes to other organs)	3		A Regional Hospital Center (CHR)	Large city (100,000 inhabitants and more)	ST Medium, large city, Paris metropolitan area.	12	2020	20	Between 1 year and less than 3 years	Yes	Injection in hospital; Tablet/capsule to take at home	Tablet and injection	A liberal nurse	ST A nurse	It is difficult to call on the healthcare team when you need it, you feel isolated	Yes	Help with administrative procedures; Moral and psychological support		I don't think I have all the information about my illness and I would like to know more	Yes, rather	ST Yes	New treatments available; Advances in clinical research, therapeutic trials; Prognosis; Alternative and complementary medicines (hypnosis, acupuncture, dietary supplements, etc.)		Websites specialized in health (including discussion forums)		Consultation with a psychologist/psychiatrist; Practice of physical activity adapted to my illness with professionals; Consultation with a dietician, a nutrition specialist; Socio-aesthetics (beautician, etc.)		At least one supportive care offered	Surrounded;Determined;Resigned	At least one positive item	At least one negative item	Adverse effects of treatments; Pain management; Costs linked to the illness; Fatigue; Libido problems; Intellectual difficulties (memory, concentration, etc.); Psychological difficulties in supporting the illness and treatments (anxiety, depression …)		No, I completely relied on the healthcare team in charge of my treatment	No, I completely relied on the healthcare team in charge of my treatment	No, because I don't know today where to find this information	ST No	I don't know
3804	A patient	Woman	49	Under 65	49	1		On sick leave	ST On sick leave/Disabled/Unemployment/Unemployed/Housewife	My breast cancer is HER2 positive (or a tumor overexpressing HER2)	Metastatic (extension outside the breast and axillary lymph nodes to other organs)	2		A University Hospital Center (CHU)	Large city (100,000 inhabitants and more)	ST Medium, large city, Paris metropolitan area.	5	2022	3	Less than a year	Yes	Injection at home; Tablet/capsule to take at home	Tablet and injection	A coordinating nurse	ST A nurse	That it is easy to call on the healthcare team when you need it, you feel well supported	Yes	Accompaniment to medical appointments; Help with monitoring treatments; Help in daily life; Moral and psychological support		I feel well informed about my illness	Yes quite	ST Yes	New treatments available; Advances in clinical research, therapeutic trials; The particularities of HER2-positive breast cancer compared to other cancers; Alternative and complementary medicines (hypnosis, acupuncture, food supplements, etc.)		Websites specialized in health (including discussion forums)		Consultation with a psychologist/psychiatrist		At least one supportive care offered	Combative;Surrounded;Alone;Anxious, depressed;Helpless	At least one positive item	At least one negative item	Adverse effects of treatments; The impact on my professional life; Pain management; Fatigue; Relationships with those close to me (family, friends, etc.); Intellectual difficulties (memory, concentration, etc.); Psychological difficulties in supporting the illness and treatments (anxiety, depression, etc.)		Yes, I shared my desires and expectations regarding my treatment with the healthcare team and they were taken into account	ST Yes, I expressed my desires	Yes	Yes	Rather difficult
3826	A patient	Woman	53	Under 65	53	5	#NAME?	Invalid	ST On sick leave/Disabled/Unemployment/Unemployed/Housewife	My breast cancer is HER2 positive (or a tumor overexpressing HER2)	Metastatic (extension outside the breast and axillary lymph nodes to other organs)	1		A Cancer Center (CLCC)	Medium city (20,000 to 99,999 inhabitants)	ST Medium, large city, Paris metropolitan area.	4	2008	172	10 years or more	Yes	Injection in hospital	Only injections	I am not accompanied by a nurse	I am not accompanied by a nurse	It is difficult to call on the healthcare team when you need it, you feel isolated	Yes	Moral and psychological support		I don't think I have all the information about my illness and I would like to know more	Yes quite	ST Yes	New treatments available; Advances in clinical research, therapeutic trials; The particularities of HER2-positive breast cancer compared to other cancers		A patient association; Other patients in the same situation; Specialized health websites (including discussion forums)		Consultation with a psychologist/psychiatrist		At least one supportive care offered	Combative;Alone	At least one positive item	At least one negative item	Adverse effects of treatments; The impact on my professional life; Fatigue; Relationships with those close to me (family, friends, etc.); Intellectual difficulties (memory, concentration, etc.)		Yes, I shared my desires and expectations regarding my treatment with the healthcare team and they were taken into account	ST Yes, I expressed my desires	Yes	Yes	Rather easy
3830	A patient	Woman	50	Under 65	50	1		On sick leave	ST On sick leave/Disabled/Unemployment/Unemployed/Housewife	My breast cancer is HER2 positive (or a tumor overexpressing HER2)	Metastatic (extension outside the breast and axillary lymph nodes to other organs)	5		A clinic	Small town (2,000 to 19,999 inhabitants)	ST Rural, small town	3	2015	89	Between 5 years and less than 10 years	No	Tablet/capsule to take at home	Only tablets	I am not accompanied by a nurse	I am not accompanied by a nurse	That it is easy to call on the healthcare team when you need it, you feel well supported	Yes	Moral and psychological support		I don't think I have all the information about my illness and I would like to know more	Yes, rather	ST Yes	The particularities of HER2-positive breast cancer compared to other cancers; The particularities of metastatic breast cancer; The risk of relapse		Social networks		I was not offered supportive care		I was not offered supportive care	Confident	At least one positive item	Only positive items	The impact on my professional life; The costs linked to the illness; Intellectual difficulties (memory, concentration, etc.)		Yes, I shared my desires and expectations regarding my treatment with the healthcare team and they were taken into account	ST Yes, I expressed my desires	No, because I don't know today where to find this information	ST No	I don't know
3836	A patient	Woman	46	Under 65	46	5	Disability	Invalid	ST On sick leave/Disabled/Unemployment/Unemployed/Housewife	My breast cancer is HER2 positive (or a tumor overexpressing HER2)	Metastatic (extension outside the breast and axillary lymph nodes to other organs)	7	Cisss (in Quebec/Canada)	Other	Small town (2,000 to 19,999 inhabitants)	ST Rural, small town	4	2009	160	10 years or more	No	Injection at home; Injection in hospital; Tablet/capsule to take at home	Tablet and injection	A coordinating nurse	ST A nurse	That it is easy to call on the healthcare team when you need it, you feel well supported	Yes	Accompaniment to medical appointments;Help in preparing for my medical appointments;Help in daily life;Help with administrative procedures;Moral and psychological support		I feel well informed about my illness	Yes quite	ST Yes	New treatments available; Advances in clinical research, therapeutic trials; The particularities of metastatic breast cancer; Alternative and complementary medicines (hypnosis, acupuncture, dietary supplements, etc.)		A patient association; A local healthcare professional (pharmacist, general practitioner, etc.); Specialized health websites (including discussion forums); Social networks; Health applications dedicated to your care journey		Practicing physical activity adapted to my illness with professionals		At least one supportive care offered	Confident;Combatative;Surrounded;Determined	At least one positive item	Only positive items	Adverse effects of treatments; Fatigue; Libido problems; Intellectual difficulties (memory, concentration, etc.)		Yes, I shared my desires and expectations regarding my treatment with the healthcare team and they were taken into account	ST Yes, I expressed my desires	Yes	Yes	I don't know
3838	A patient	Woman	54	Under 65	54	1		On sick leave	ST On sick leave/Disabled/Unemployment/Unemployed/Housewife	My breast cancer is HER2 positive (or a tumor overexpressing HER2)	Metastatic (extension outside the breast and axillary lymph nodes to other organs)	1		A Cancer Center (CLCC)	Rural (less than 2,000 inhabitants)	ST Rural, small town	12	2009	152	10 years or more	No	Injection in hospital	Only injections	An advanced practice nurse	ST A nurse	That it is easy to call on the healthcare team when you need it, you feel well supported	No			I don't think I have all the information about my illness and I would like to know more	Yes, rather	ST Yes	Current treatments; New treatments available; Advances in clinical research, therapeutic trials; Adverse effects; Prognosis; Risk of relapse; Alternative and complementary medicines (hypnosis, acupuncture, food supplements, etc.)		A local healthcare professional (pharmacist, general practitioner, etc.)		Consultation with a psychologist/psychiatrist		At least one supportive care offered	Confident;Combatative;Alone;Helpless	At least one positive item	At least one negative item	Adverse effects of treatments; The impact on my professional life; Pain management; Fatigue; Relationships with those close to me (family, friends, etc.); Libido problems; Intellectual difficulties (memory, concentration, etc.)		No, I completely relied on the healthcare team in charge of my treatment	No, I completely relied on the healthcare team in charge of my treatment	No, because I don't know today where to find this information	ST No	Rather easy
3848	A patient	Woman	40	Under 65	40	1		On sick leave	ST On sick leave/Disabled/Unemployment/Unemployed/Housewife	My breast cancer is HER2 positive (or a tumor overexpressing HER2)	Metastatic (extension outside the breast and axillary lymph nodes to other organs)	1		A Cancer Center (CLCC)	Small town (2,000 to 19,999 inhabitants)	ST Rural, small town	8	2018	48	Between 3 years and less than 5 years	Yes	Injection in hospital	Only injections	I am not accompanied by a nurse	I am not accompanied by a nurse	It is difficult to call on the healthcare team when you need it, you feel isolated	No			I don't think I have all the information about my illness and I would like to know more	No, rather not	ST No	New treatments available; Advances in clinical research, therapeutic trials; Adverse effects; Risk of relapse; Alternative and complementary medicines (hypnosis, acupuncture, food supplements, etc.)		Websites specialized in health (including discussion forums); Health applications dedicated to your care journey		Practice of physical activity adapted to my illness with professionals; Support by a social worker; Socio-aesthetics (beautician, etc.)		At least one supportive care offered	Combative;Determined;Alone;Anxious, depressed	At least one positive item	At least one negative item	Adverse effects of treatments; The impact on my professional life; Pain management; Costs linked to the illness; Fatigue; Relations with my loved ones (family, friends, etc.); Administrative management of the illness; Problems of libido; Intellectual difficulties (memory, concentration, etc.); Psychological difficulties in supporting the illness and treatments (anxiety, depression, etc.)		Yes, I shared my desires and expectations regarding my treatment with the healthcare team and they were taken into account	ST Yes, I expressed my desires	No, because I don't know today where to find this information	ST No	Rather difficult
3869	A patient	Woman	63	Under 65	63	4		Retired	Retired	My breast cancer is HER2 positive (or a tumor overexpressing HER2)	Metastatic (extension outside the breast and axillary lymph nodes to other organs)	5		A clinic	Large city (100,000 inhabitants and more)	ST Medium, large city, Paris metropolitan area.	10	2017	58	Between 3 years and less than 5 years	Yes	Injection at home; Tablet/capsule to take at home	Tablet and injection	A liberal nurse	ST A nurse	That it is easy to call on the healthcare team when you need it, you feel well supported	Yes	Help in preparing for my medical appointments;Help in daily life		I don't think I have all the information about my illness and I would like to know more	Yes quite	ST Yes	Current treatments; New treatments available; The particularities of HER2-positive breast cancer compared to other cancers; The particularities of metastatic breast cancer; The risk of relapse		Websites specialized in health (including discussion forums); Social networks; Someone close to me (family, friends, etc.)		I was not offered supportive care		I was not offered supportive care	Confident; Supported; Anxious, depressed	At least one positive item	At least one negative item	Adverse effects of treatments; Fatigue; Intellectual difficulties (memory, concentration, etc.); Psychological difficulties in supporting the illness and treatments (anxiety, depression, etc.)		Yes, I expressed my desires and expectations regarding my treatment but they were not taken into account	ST Yes, I expressed my desires	No, because I don't know today where to find this information	ST No	Very difficult
3875	A patient	Woman	51	Under 65	51	1		On sick leave	ST On sick leave/Disabled/Unemployment/Unemployed/Housewife	My breast cancer is HER2 positive (or a tumor overexpressing HER2)	Metastatic (extension outside the breast and axillary lymph nodes to other organs)	1		A Cancer Center (CLCC)	Rural (less than 2,000 inhabitants)	ST Rural, small town	4	2014	100	Between 5 years and less than 10 years	No	Injection in hospital	Only injections	An advanced practice nurse	ST A nurse	That it is easy to call on the healthcare team when you need it, you feel well supported	Yes	Help in daily life; Help with administrative procedures; Moral and psychological support		I feel well informed about my illness	Yes quite	ST Yes	Current treatments;New treatments available;Advances in clinical research, therapeutic trials;Adverse effects;Prognosis		A local healthcare professional (pharmacist, general practitioner, etc.)		Consultation with a pain management specialist;Consultation with a psychologist/psychiatrist;Practice of physical activity adapted to my illness with professionals;Consultation with a dietician, a nutrition specialist		At least one supportive care offered	Confident;Combatative;Optimistic;Surrounded;Determined	At least one positive item	Only positive items	Adverse effects of treatments; The impact on my professional life; Pain management; Intellectual difficulties (memory, concentration, etc.); Psychological difficulties in supporting the illness and treatments (anxiety, depression, etc.)		No, I completely relied on the healthcare team in charge of my treatment	No, I completely relied on the healthcare team in charge of my treatment	No, although I know where to find this information	ST No	Rather easy
3888	A patient	Woman	51	Under 65	51	2		Working part-time	ST Active	My breast cancer is HER2 positive (or a tumor overexpressing HER2)	Metastatic (extension outside the breast and axillary lymph nodes to other organs)	2		A University Hospital Center (CHU)	Medium city (20,000 to 99,999 inhabitants)	ST Medium, large city, Paris metropolitan area.	2	2016	78	Between 5 years and less than 10 years	No	Tablet/capsule to take at home	Only tablets	I am not accompanied by a nurse	I am not accompanied by a nurse	That it is easy to call on the healthcare team when you need it, you feel well supported	Yes	Accompaniment to medical appointments; Help in daily life; Help with administrative procedures; Moral and psychological support		I feel well informed about my illness	Yes quite	ST Yes	New treatments available; The particularities of metastatic breast cancer; Alternative and complementary medicines (hypnosis, acupuncture, dietary supplements, etc.)		The media (press, television, radio, magazines); Internet sites specializing in health (including discussion forums); Social networks		Consultation with a pain management specialist;Consultation with a psychologist/psychiatrist;Practice of physical activity adapted to my illness with professionals;Consultation with a dietician, a nutrition specialist		At least one supportive care offered	Surrounded; Determined; Resigned; Anxious, depressed	At least one positive item	At least one negative item	Adverse effects of treatments; The impact on my professional life; Fatigue; Administrative management of the illness; Libido problems; Intellectual difficulties (memory, concentration, etc.); Psychological difficulties in supporting the illness and treatments (anxiety , depression…)		No, I completely relied on the healthcare team in charge of my treatment	No, I completely relied on the healthcare team in charge of my treatment	No, although I know where to find this information	ST No	Rather easy
3899	A patient	Woman	66	65 years and over	66	4		Retired	Retired	My breast cancer is HER2 positive (or a tumor overexpressing HER2)	Metastatic (extension outside the breast and axillary lymph nodes to other organs)	5		A clinic	Rural (less than 2,000 inhabitants)	ST Rural, small town	12	2021	8	Less than a year	Yes	Injection in hospital	Only injections	A coordinating nurse	ST A nurse	That it is easy to call on the healthcare team when you need it, you feel well supported	Yes	Accompaniment to medical appointments; Moral and psychological support		I feel well informed about my illness	Yes, rather	ST Yes	Adverse effects; Prognosis; Risk of relapse		Websites specialized in health (including discussion forums); Social networks; Someone close to me (family, friends, etc.)		Consultation with a psychologist/psychiatrist; Practice of physical activity adapted to my illness with professionals; Consultation with a dietician, a nutrition specialist; Socio-aesthetics (beautician, etc.)		At least one supportive care offered	Combative;Surrounded;Determined	At least one positive item	Only positive items	Adverse effects of treatments; Fatigue		No, I completely relied on the healthcare team in charge of my treatment	No, I completely relied on the healthcare team in charge of my treatment	No, although I know where to find this information	ST No	I don't know
3925	A patient	Woman	44	Under 65	44	2		Working part-time	ST Active	My breast cancer is HER2 positive (or a tumor overexpressing HER2)	Metastatic (extension outside the breast and axillary lymph nodes to other organs)	4		A Hospital Center (CH)	Small town (2,000 to 19,999 inhabitants)	ST Rural, small town	7	2020	25	Between 1 year and less than 3 years	Yes	Injection in hospital	Only injections	I am not accompanied by a nurse	I am not accompanied by a nurse	That it is easy to call on the healthcare team when you need it, you feel well supported	Yes	Accompaniment to medical appointments; Help in daily life; Moral and psychological support		I feel well informed about my illness	Yes, rather	ST Yes	Advances in clinical research, therapeutic trials; The risk of relapse		Other patients in the same situation; Specialized health websites (including discussion forums)		I was not offered supportive care		I was not offered supportive care	Confident;Combatative;Optimistic;Determined	At least one positive item	Only positive items	The impact on my professional life; Pain management; Other, specify	Anxiety	No, I completely relied on the healthcare team in charge of my treatment	No, I completely relied on the healthcare team in charge of my treatment	Yes	Yes	Rather easy
3950	A patient	Woman	66	65 years and over	66	4		Retired	Retired	My breast cancer is HER2 positive (or a tumor overexpressing HER2)	Metastatic (extension outside the breast and axillary lymph nodes to other organs)	2		A University Hospital Center (CHU)	Rural (less than 2,000 inhabitants)	ST Rural, small town	7	2018	49	Between 3 years and less than 5 years	No	Injection in hospital; Tablet/capsule to take at home	Tablet and injection	A coordinating nurse	ST A nurse	It is difficult to call on the healthcare team when you need it, you feel isolated	No			I don't think I have all the information about my illness and I would like to know more	Yes, rather	ST Yes	Current treatments;New treatments available;Adverse effects;The particularities of HER2-positive breast cancer compared to other cancers		Other patients in the same situation		I was not offered supportive care		I was not offered supportive care	Optimistic;Helpless	At least one positive item	At least one negative item	Adverse effects of treatments		Yes, I shared my desires and expectations regarding my treatment with the healthcare team and they were taken into account	ST Yes, I expressed my desires	No, because I don't know today where to find this information	ST No	Rather difficult
3963	A patient	Woman	48	Under 65	48	5	Disability	Invalid	ST On sick leave/Disabled/Unemployment/Unemployed/Housewife	My breast cancer is HER2 positive (or a tumor overexpressing HER2)	Metastatic (extension outside the breast and axillary lymph nodes to other organs)	7	IPC Marseille	A Cancer Center (CLCC)	Medium city (20,000 to 99,999 inhabitants)	ST Medium, large city, Paris metropolitan area.	3	2016	77	Between 5 years and less than 10 years	No	Injection in hospital	Only injections	A liberal nurse	ST A nurse	That it is easy to call on the healthcare team when you need it, you feel well supported	Yes	Help with administrative procedures		I feel well informed about my illness	Yes quite	ST Yes	Advances in clinical research, therapeutic trials; Alternative and complementary medicines (hypnosis, acupuncture, dietary supplements, etc.)		Social networks		Consultation with a psychologist/psychiatrist		At least one supportive care offered	Resigned; Pessimistic; Powerless	Only negative items	At least one negative item	Fatigue; Intellectual difficulties (memory, concentration, etc.); Psychological difficulties in supporting the illness and treatments (anxiety, depression, etc.)		No, I completely relied on the healthcare team in charge of my treatment	No, I completely relied on the healthcare team in charge of my treatment	Yes	Yes	Rather difficult
4001	A patient	Woman	48	Under 65	48	2		Working part-time	ST Active	My breast cancer is HER2 positive (or a tumor overexpressing HER2)	Metastatic (extension outside the breast and axillary lymph nodes to other organs)	5		A clinic	Medium city (20,000 to 99,999 inhabitants)	ST Medium, large city, Paris metropolitan area.	9	2014	95	Between 5 years and less than 10 years	No	Tablet/capsule to take at home	Only tablets	A liberal nurse	ST A nurse	That it is easy to call on the healthcare team when you need it, you feel well supported	Yes	Moral and psychological support		I feel well informed about my illness	Yes, rather	ST Yes	New treatments available; Advances in clinical research, therapeutic trials; Prognosis		I am not looking for information about my illness		Consultation with a psychologist/psychiatrist		At least one supportive care offered	Combative;Determined;Anxious, depressed;Helpless	At least one positive item	At least one negative item	The impact on my professional life; Fatigue; Intellectual difficulties (memory, concentration, etc.); Psychological difficulties in supporting the illness and the treatments (anxiety, depression, etc.)		No, I completely relied on the healthcare team in charge of my treatment	No, I completely relied on the healthcare team in charge of my treatment	No, because I don't know today where to find this information	ST No	I don't know
4004	A patient	Woman	31	Under 65	31	1		On sick leave	ST On sick leave/Disabled/Unemployment/Unemployed/Housewife	My breast cancer is HER2 positive (or a tumor overexpressing HER2)	Metastatic (extension outside the breast and axillary lymph nodes to other organs)	5		A clinic	Rural (less than 2,000 inhabitants)	ST Rural, small town	6	2018	50	Between 3 years and less than 5 years	No	Injection in hospital	Only injections	I am not accompanied by a nurse	I am not accompanied by a nurse	That it is easy to call on the healthcare team when you need it, you feel well supported	Yes	Accompaniment to medical appointments; Help with monitoring treatments; Help in daily life; Moral and psychological support		I don't think I have all the information about my illness and I would like to know more	Yes, rather	ST Yes	Current treatments;New treatments available;Advances in clinical research, therapeutic trials;Prognosis;The particularities of metastatic breast cancer;The risk of relapse;Alternative and complementary medicines (hypnosis, acupuncture, food supplements, etc.)		Websites specialized in health (including discussion forums)		Consultation with a psychologist/psychiatrist		At least one supportive care offered	Confident;Combatative;Optimistic;Surrounded;Determined;Resigned;Powerless	At least one positive item	At least one negative item	Adverse effects of treatments; The impact on my professional life; Fatigue; Libido problems; Intellectual difficulties (memory, concentration, etc.)		No, I completely relied on the healthcare team in charge of my treatment	No, I completely relied on the healthcare team in charge of my treatment	No, because I don't know today where to find this information	ST No	Rather easy
4020	A patient	Woman	37	Under 65	37	2		Working part-time	ST Active	My breast cancer is HER2 positive (or a tumor overexpressing HER2)	Metastatic (extension outside the breast and axillary lymph nodes to other organs)	1		A Cancer Center (CLCC)	Medium city (20,000 to 99,999 inhabitants)	ST Medium, large city, Paris metropolitan area.	5	2017	63	Between 5 years and less than 10 years	Yes	Injection in hospital	Only injections	I am not accompanied by a nurse	I am not accompanied by a nurse	That it is easy to call on the healthcare team when you need it, you feel well supported	Yes	Accompaniment to medical appointments; Moral and psychological support		I feel well informed about my illness	Yes quite	ST Yes	New treatments available; The particularities of HER2-positive breast cancer compared to other cancers; Alternative and complementary medicines (hypnosis, acupuncture, food supplements, etc.)		A city health professional (pharmacist, general practitioner, etc.); Social networks		Practice of physical activity adapted to my illness with professionals; Consultation with a dietitian, a nutrition specialist; Socio-aesthetics (beautician, etc.)		At least one supportive care offered	Combative;Optimistic	At least one positive item	Only positive items	The impact on my professional life; Fatigue; Intellectual difficulties (memory, concentration, etc.)		Yes, I shared my desires and expectations regarding my treatment with the healthcare team and they were taken into account	ST Yes, I expressed my desires	Yes	Yes	Rather difficult
4048	A patient	Woman	53	Under 65	53	5	Disability	Invalid	ST On sick leave/Disabled/Unemployment/Unemployed/Housewife	My breast cancer is HER2 positive (or a tumor overexpressing HER2)	Metastatic (extension outside the breast and axillary lymph nodes to other organs)	7	ICMontpellier	A Cancer Center (CLCC)	Small town (2,000 to 19,999 inhabitants)	ST Rural, small town	9	2014	95	Between 5 years and less than 10 years	No	Injection in hospital	Only injections	A liberal nurse	ST A nurse	That it is easy to call on the healthcare team when you need it, you feel well supported	Yes	Moral and psychological support		I feel well informed about my illness	Yes quite	ST Yes	Current treatments; New treatments available; Advances in clinical research, therapeutic trials; Adverse effects; Risk of relapse		I am not looking for information about my illness		Consultation with a psychologist/psychiatrist; Support by a social worker		At least one supportive care offered	Confident;Combatative;Optimistic;Determined	At least one positive item	Only positive items	The impact on my professional life; The costs linked to the illness; Fatigue; The administrative management of the illness; The psychological difficulties in supporting the illness and the treatments (anxiety, depression, etc.)		Yes, I shared my desires and expectations regarding my treatment with the healthcare team and they were taken into account	ST Yes, I expressed my desires	Yes	Yes	Rather difficult
4049	A patient	Woman	49	Under 65	49	2		Working part-time	ST Active	My breast cancer is HER2 positive (or a tumor overexpressing HER2)	Metastatic (extension outside the breast and axillary lymph nodes to other organs)	1		A Cancer Center (CLCC)	Small town (2,000 to 19,999 inhabitants)	ST Rural, small town	7	2008	169	10 years or more	No	Injection in hospital; Tablet/capsule to take at home	Tablet and injection	I am not accompanied by a nurse	I am not accompanied by a nurse	That it is easy to call on the healthcare team when you need it, you feel well supported	Yes	Accompaniment to medical appointments; Moral and psychological support		I don't think I have all the information about my illness but I rely completely on the healthcare team	Yes quite	ST Yes	New treatments available; Advances in clinical research, therapeutic trials; The particularities of HER2-positive breast cancer compared to other cancers; The particularities of metastatic breast cancer; Alternative and complementary medicines (hypnosis, acupuncture, food supplements …)		Other patients in the same situation; Social networks		I was not offered supportive care		I was not offered supportive care	Combative;Resigned	At least one positive item	At least one negative item	Administrative management of the disease; Libido problems; Psychological difficulties in supporting the disease and the treatments (anxiety, depression, etc.)		Yes, I shared my desires and expectations regarding my treatment with the healthcare team and they were taken into account	ST Yes, I expressed my desires	No, because I don't know today where to find this information	ST No	I don't know
4056	A patient	Woman	43	Under 65	43	1		On sick leave	ST On sick leave/Disabled/Unemployment/Unemployed/Housewife	My breast cancer is HER2 positive (or a tumor overexpressing HER2)	Metastatic (extension outside the breast and axillary lymph nodes to other organs)	5		A clinic	Small town (2,000 to 19,999 inhabitants)	ST Rural, small town	1	2018	55	Between 3 years and less than 5 years	No	Injection in hospital; Tablet/capsule to take at home	Tablet and injection	I am not accompanied by a nurse	I am not accompanied by a nurse	It is difficult to call on the healthcare team when you need it, you feel isolated	No			I don't think I have all the information about my illness and I would like to know more	Yes, rather	ST Yes	Current treatments; Adverse effects; The particularities of HER2-positive breast cancer compared to other cancers; The particularities of metastatic breast cancer		I am not looking for information about my illness		Consultation with a dietician, a nutrition specialist; Socio-aesthetics (beautician, etc.)		At least one supportive care offered	Anxious, depressed	Only negative items	At least one negative item	Adverse effects of treatments; Costs linked to the disease; Fatigue; Relationships with those close to me (family, friends, etc.); Administrative management of the disease; Libido problems; Psychological difficulties in supporting the disease and the treatments (anxiety, depression, etc.)		No, I completely relied on the healthcare team in charge of my treatment	No, I completely relied on the healthcare team in charge of my treatment	No, because I don't know today where to find this information	ST No	I don't know
4168	A patient	Woman	40	Under 65	40	5	Disability	Invalid	ST On sick leave/Disabled/Unemployment/Unemployed/Housewife	My breast cancer is HER2 positive (or a tumor overexpressing HER2)	Metastatic (extension outside the breast and axillary lymph nodes to other organs)	5		A clinic	Rural (less than 2,000 inhabitants)	ST Rural, small town	5	2011	135	10 years or more	No	Injection in hospital; Tablet/capsule to take at home	Tablet and injection	I am not accompanied by a nurse	I am not accompanied by a nurse	That it is easy to call on the healthcare team when you need it, you feel well supported	Yes	Help in daily life		I feel well informed about my illness	Yes quite	ST Yes	Current treatments; New treatments available; Advances in clinical research, therapeutic trials; The particularities of HER2-positive breast cancer compared to other cancers; The risk of relapse; Alternative and complementary medicines (hypnosis, acupuncture, supplements food…)		I am not looking for information about my illness		Practicing physical activity adapted to my illness with professionals		At least one supportive care offered	Confident;Combatative;Optimistic;Determined	At least one positive item	Only positive items	Adverse effects of treatments; The impact on my professional life; Pain management; Fatigue; Libido problems; Psychological difficulties in supporting the illness and the treatments (anxiety, depression, etc.)		No, I completely relied on the healthcare team in charge of my treatment	No, I completely relied on the healthcare team in charge of my treatment	No, although I know where to find this information	ST No	I don't know
4171	A patient	Woman	37	Under 65	37	1		On sick leave	ST On sick leave/Disabled/Unemployment/Unemployed/Housewife	My breast cancer is HER2 positive (or a tumor overexpressing HER2)	Metastatic (extension outside the breast and axillary lymph nodes to other organs)	1		A Cancer Center (CLCC)	Medium city (20,000 to 99,999 inhabitants)	ST Medium, large city, Paris metropolitan area.	10	2019	34	Between 1 year and less than 3 years	Yes	Injection in hospital	Only injections	A coordinating nurse	ST A nurse	That it is easy to call on the healthcare team when you need it, you feel well supported	Yes	Help in daily life; Help with administrative procedures; Moral and psychological support		I don't think I have all the information about my illness and I would like to know more	Yes quite	ST Yes	Adverse effects;Prognosis;The particularities of HER2-positive breast cancer compared to other cancers;The particularities of metastatic breast cancer;Alternative and complementary medicines (hypnosis, acupuncture, food supplements, etc.)		Websites specialized in health (including discussion forums); Social networks		Consultation with a psychologist/psychiatrist;Consultation with a dietitian, nutrition specialist		At least one supportive care offered	Combative;Optimistic;Surrounded;Powerless	At least one positive item	At least one negative item	Adverse effects of treatments; Costs linked to the illness; Fatigue; Relations with healthcare teams; Libido problems; Intellectual difficulties (memory, concentration, etc.); Psychological difficulties in supporting the illness and treatments (anxiety , depression…)		Yes, I shared my desires and expectations regarding my treatment with the healthcare team and they were taken into account	ST Yes, I expressed my desires	No, because I don't know today where to find this information	ST No	Rather easy
4195	A patient	Woman	57	Under 65	57	2		Working part-time	ST Active	My breast cancer is HER2 positive (or a tumor overexpressing HER2)	Metastatic (extension outside the breast and axillary lymph nodes to other organs)	1		A Cancer Center (CLCC)	Large city (100,000 inhabitants and more)	ST Medium, large city, Paris metropolitan area.	7	2008	169	10 years or more	No	Injection in hospital	Only injections	A coordinating nurse	ST A nurse	It is difficult to call on the healthcare team when you need it, you feel isolated	No			I don't think I have all the information about my illness but I rely completely on the healthcare team	No, rather not	ST No	Current treatments; Adverse effects; The particularities of HER2-positive breast cancer compared to other cancers; The particularities of metastatic breast cancer; The risk of relapse; Alternative and complementary medicines (hypnosis, acupuncture, food supplements, etc.)		A patient association; Other patients in the same situation; A local health professional (pharmacist, general practitioner, etc.); The media (press, television, radio, magazines); Internet sites specializing in health (including health forums discussion);Social networks;Health applications dedicated to your care journey;A person close to me (family, friends, etc.)		Consultation with a pain management specialist; Consultation with a dietician, a nutrition specialist; Socio-aesthetics (beautician, etc.)		At least one supportive care offered	Anxious, depressed	Only negative items	At least one negative item	Adverse effects of treatments; The impact on my professional life; Pain management; Costs linked to the illness; Fatigue; Relations with my loved ones (family, friends, etc.); Relations with healthcare teams; Administrative management of the illness; Libido problems; Intellectual difficulties (memory, concentration, etc.); Psychological difficulties in supporting the illness and the treatments (a…		No, I completely relied on the healthcare team in charge of my treatment	No, I completely relied on the healthcare team in charge of my treatment	No, because I don't know today where to find this information	ST No	Rather difficult
4219	A patient	Woman	42	Under 65	42	1		On sick leave	ST On sick leave/Disabled/Unemployment/Unemployed/Housewife	My breast cancer is HER2 positive (or a tumor overexpressing HER2)	Metastatic (extension outside the breast and axillary lymph nodes to other organs)	5		A clinic	Medium city (20,000 to 99,999 inhabitants)	ST Medium, large city, Paris metropolitan area.	6	2021	14	Between 1 year and less than 3 years	Yes	Injection in hospital	Only injections	I am not accompanied by a nurse	I am not accompanied by a nurse	It is difficult to call on the healthcare team when you need it, you feel isolated	Yes	Accompaniment to medical appointments;Help in preparing for my medical appointments;Help in daily life;Help with administrative procedures;Moral and psychological support		I feel well informed about my illness	Yes quite	ST Yes	New treatments available; Alternative and complementary medicines (hypnosis, acupuncture, food supplements, etc.)		I am not looking for information about my illness		I was not offered supportive care		I was not offered supportive care	Anxious, depressed	Only negative items	At least one negative item	The impact on my professional life; Fatigue; Relations with healthcare teams; Intellectual difficulties (memory, concentration, etc.); Psychological difficulties in supporting the illness and treatments (anxiety, depression, etc.)		No, I completely relied on the healthcare team in charge of my treatment	No, I completely relied on the healthcare team in charge of my treatment	No, although I know where to find this information	ST No	I don't know
4228	A patient	Woman	60	Under 65	60	2		Working part-time	ST Active	My breast cancer is HER2 positive (or a tumor overexpressing HER2)	Metastatic (extension outside the breast and axillary lymph nodes to other organs)	1		A Cancer Center (CLCC)	Small town (2,000 to 19,999 inhabitants)	ST Rural, small town	1	2010	151	10 years or more	No	Injection in hospital	Only injections	A coordinating nurse	ST A nurse	It is difficult to call on the healthcare team when you need it, you feel isolated	Yes	Accompaniment to medical appointments; Help in daily life; Help with administrative procedures; Moral and psychological support		I don't think I have all the information about my illness but I rely completely on the healthcare team	Yes, rather	ST Yes	New treatments available; Advances in clinical research, therapeutic trials; Adverse effects; Prognosis; The particularities of metastatic breast cancer; Alternative and complementary medicines (hypnosis, acupuncture, food supplements, etc.)		Other patients in the same situation;A local healthcare professional (pharmacist, general practitioner, etc.);Specialized health websites (including discussion forums);Social networks		Consultation with a pain management specialist; Consultation with a psychologist/psychiatrist; Support by a social worker; Socio-aesthetics (beautician, etc.)		At least one supportive care offered	Alone; Pessimistic; Anxious, depressed; Helpless	Only negative items	At least one negative item	Adverse effects of treatments; The impact on my professional life; Costs linked to the illness; Fatigue; Administrative management of the illness; Psychological difficulties in supporting the illness and the treatments (anxiety, depression, etc.)		No, I completely relied on the healthcare team in charge of my treatment	No, I completely relied on the healthcare team in charge of my treatment	No, because I don't know today where to find this information	ST No	I don't know
4231	A patient	Woman	44	Under 65	44	1		On sick leave	ST On sick leave/Disabled/Unemployment/Unemployed/Housewife	My breast cancer is HER2 positive (or a tumor overexpressing HER2)	Metastatic (extension outside the breast and axillary lymph nodes to other organs)	1		A Cancer Center (CLCC)	Small town (2,000 to 19,999 inhabitants)	ST Rural, small town	7	2019	37	Between 3 years and less than 5 years	No	Injection in hospital	Only injections	I am not accompanied by a nurse	I am not accompanied by a nurse	It is difficult to call on the healthcare team when you need it, you feel isolated	No			I feel well informed about my illness	Yes, rather	ST Yes	New treatments available; Advances in clinical research, therapeutic trials; Alternative and complementary medicines (hypnosis, acupuncture, dietary supplements, etc.)		Websites specialized in health (including discussion forums)		other, give details	No it's by myself	At least one supportive care offered	Combative;Determined;Alone;Anxious, depressed	At least one positive item	At least one negative item	Adverse effects of treatments; The impact on my professional life; The costs linked to the illness; Fatigue; Relationships with those close to me (family, friends, etc.); Libido problems; Intellectual difficulties (memory, concentration, etc.); Psychological difficulties in supporting the illness and treatments (anxiety, depression, etc.)		Yes, I shared my desires and expectations regarding my treatment with the healthcare team and they were taken into account	ST Yes, I expressed my desires	No, because I don't know today where to find this information	ST No	Rather difficult
4235	A patient	Woman	42	Under 65	42	5	Disability	Invalid	ST On sick leave/Disabled/Unemployment/Unemployed/Housewife	My breast cancer is HER2 positive (or a tumor overexpressing HER2)	Metastatic (extension outside the breast and axillary lymph nodes to other organs)	4		A Hospital Center (CH)	Small town (2,000 to 19,999 inhabitants)	ST Rural, small town	10	2017	58	Between 3 years and less than 5 years	Yes	Injection in hospital	Only injections	A liberal nurse	ST A nurse	That it is easy to call on the healthcare team when you need it, you feel well supported	Yes	Accompaniment to medical appointments; Help in daily life; Moral and psychological support		I don't think I have all the information about my illness but I rely completely on the healthcare team	Yes, rather	ST Yes	New treatments available; Advances in clinical research, therapeutic trials; Prognosis; The particularities of HER2-positive breast cancer compared to other cancers; Alternative and complementary medicines (hypnosis, acupuncture, dietary supplements, etc.)		Other patients in the same situation; Social networks		Consultation with a pain management specialist;Consultation with a psychologist/psychiatrist		At least one supportive care offered	Combative	At least one positive item	Only positive items	The impact on my professional life; Pain management; Fatigue; Libido problems; Psychological difficulties in supporting the illness and the treatments (anxiety, depression, etc.)		No, I completely relied on the healthcare team in charge of my treatment	No, I completely relied on the healthcare team in charge of my treatment	No, because I don't know today where to find this information	ST No	Very difficult
4241	A patient	Woman	47	Under 65	47	2		Working part-time	ST Active	My breast cancer is HER2 positive (or a tumor overexpressing HER2)	Metastatic (extension outside the breast and axillary lymph nodes to other organs)	1		A Cancer Center (CLCC)	Small town (2,000 to 19,999 inhabitants)	ST Rural, small town	3	2015	89	Between 5 years and less than 10 years	Yes	Injection in hospital	Only injections	An advanced practice nurse	ST A nurse	That it is easy to call on the healthcare team when you need it, you feel well supported	No			I feel well informed about my illness	Yes quite	ST Yes	Advances in clinical research, therapeutic trials; The particularities of HER2-positive breast cancer compared to other cancers; The particularities of metastatic breast cancer; The risk of relapse		I am not looking for information about my illness		Consultation with a psychologist/psychiatrist; Socio-aesthetics (beautician, etc.)		At least one supportive care offered	Confident;Combatative;Optimistic	At least one positive item	Only positive items	The impact on my professional life; Fatigue; Libido problems; Intellectual difficulties (memory, concentration, etc.); Psychological difficulties in supporting the illness and treatments (anxiety, depression, etc.)		Yes, I shared my desires and expectations regarding my treatment with the healthcare team and they were taken into account	ST Yes, I expressed my desires	No, because I don't know today where to find this information	ST No	Rather easy
4309	A patient	Woman	37	Under 65	37	1		On sick leave	ST On sick leave/Disabled/Unemployment/Unemployed/Housewife	My breast cancer is HER2 positive (or a tumor overexpressing HER2)	Metastatic (extension outside the breast and axillary lymph nodes to other organs)	4		A Hospital Center (CH)	Paris metropolitan area	ST Medium, large city, Paris metropolitan area.	6	2022	2	Less than a year	Yes	Injection in hospital	Only injections	I am not accompanied by a nurse	I am not accompanied by a nurse	It is difficult to call on the healthcare team when you need it, you feel isolated	Yes	Accompaniment to medical appointments		I don't think I have all the information about my illness and I would like to know more	No, rather not	ST No	The prognosis		A local health professional (pharmacist, general practitioner, etc.); Specialized health websites (including discussion forums)		Consultation with a psychologist/psychiatrist		At least one supportive care offered	Alone; Pessimistic	Only negative items	At least one negative item	Relationships with those close to me (family, friends, etc.); Administrative management of the illness; Intellectual difficulties (memory, concentration, etc.); Psychological difficulties in supporting the illness and the treatments (anxiety, depression, etc.)		No, I completely relied on the healthcare team in charge of my treatment	No, I completely relied on the healthcare team in charge of my treatment	Yes	Yes	Rather difficult
4344	A patient	Woman	42	Under 65	42	1		On sick leave	ST On sick leave/Disabled/Unemployment/Unemployed/Housewife	My breast cancer is HER2 positive (or a tumor overexpressing HER2)	Metastatic (extension outside the breast and axillary lymph nodes to other organs)	2		A University Hospital Center (CHU)	Small town (2,000 to 19,999 inhabitants)	ST Rural, small town	9	2020	23	Between 1 year and less than 3 years	No	Injection at home; Injection in hospital; Tablet/capsule to take at home	Tablet and injection	An advanced practice nurse	ST A nurse	That it is easy to call on the healthcare team when you need it, you feel well supported	Yes	Accompaniment to medical appointments; Help in daily life; Moral and psychological support		I feel well informed about my illness	Yes quite	ST Yes	New treatments available; Advances in clinical research, therapeutic trials; Prognosis; Risk of relapse		Other patients in the same situation; The media (press, television, radio, magazines); Internet sites specializing in health (including discussion forums); Social networks		Consultation with a psychologist/psychiatrist; Practice of physical activity adapted to my illness with professionals; Consultation with a dietician, a nutrition specialist; Support by a social worker ( e)		At least one supportive care offered	Combative;Surrounded;Determined	At least one positive item	Only positive items	Adverse effects of treatments; Fatigue; Libido problems; Intellectual difficulties (memory, concentration, etc.)		Yes, I shared my desires and expectations regarding my treatment with the healthcare team and they were taken into account	ST Yes, I expressed my desires	Yes	Yes	I don't know
4362	A patient	Woman	42	Under 65	42	2		Working part-time	ST Active	My breast cancer is HER2 positive (or a tumor overexpressing HER2)	Metastatic (extension outside the breast and axillary lymph nodes to other organs)	5		A clinic	Small town (2,000 to 19,999 inhabitants)	ST Rural, small town	12	2019	32	Between 1 year and less than 3 years	Yes	Injection at home; Injection in hospital; Tablet/capsule to take at home	Tablet and injection	A coordinating nurse	ST A nurse	That it is easy to call on the healthcare team when you need it, you feel well supported	Yes	Help in daily life; Moral and psychological support		I feel well informed about my illness	Yes, rather	ST Yes	New treatments available; Advances in clinical research, therapeutic trials; Adverse effects; The particularities of metastatic breast cancer; Alternative and complementary medicines (hypnosis, acupuncture, food supplements, etc.)		A patient association; Other patients in the same situation; The media (press, television, radio, magazines); Internet sites specializing in health (including discussion forums); Social networks		Consultation with a psychologist/psychiatrist; Socio-aesthetics (beautician, etc.)		At least one supportive care offered	Confident;Optimistic;Surrounded;Determined	At least one positive item	Only positive items	Adverse effects of treatments; The impact on my professional life; Pain management; Fatigue; Libido problems; Intellectual difficulties (memory, concentration, etc.)		No, I completely relied on the healthcare team in charge of my treatment	No, I completely relied on the healthcare team in charge of my treatment	No, because I don't know today where to find this information	ST No	Rather easy
4424	A patient	Woman	39	Under 65	39	1		On sick leave	ST On sick leave/Disabled/Unemployment/Unemployed/Housewife	My breast cancer is HER2 positive (or a tumor overexpressing HER2)	Metastatic (extension outside the breast and axillary lymph nodes to other organs)	1		A Cancer Center (CLCC)	Rural (less than 2,000 inhabitants)	ST Rural, small town	6	2022	2	Less than a year	I don't know	Tablet/capsule to take at home	Only tablets	I am not accompanied by a nurse	I am not accompanied by a nurse	That it is easy to call on the healthcare team when you need it, you feel well supported	Yes	Moral and psychological support		I feel well informed about my illness	Yes quite	ST Yes	The particularities of HER2-positive breast cancer compared to other cancers; The particularities of metastatic breast cancer; The risk of relapse; Alternative and complementary medicines (hypnosis, acupuncture, food supplements, etc.)		I am not looking for information about my illness		I was not offered supportive care		I was not offered supportive care	Confident;Combatative;Optimistic;Surrounded;Determined	At least one positive item	Only positive items	Fatigue; Intellectual difficulties (memory, concentration, etc.)		No, I completely relied on the healthcare team in charge of my treatment	No, I completely relied on the healthcare team in charge of my treatment	No, although I know where to find this information	ST No	I don't know
4447	A patient	Woman	47	Under 65	47	3		Working full-time	ST Active	My breast cancer is HER2 positive (or a tumor overexpressing HER2)	Metastatic (extension outside the breast and axillary lymph nodes to other organs)	6		A private breast center	Paris metropolitan area	ST Medium, large city, Paris metropolitan area.	12	2018	44	Between 3 years and less than 5 years	No	Injection in hospital	Only injections	A coordinating nurse	ST A nurse	That it is easy to call on the healthcare team when you need it, you feel well supported	Yes	Moral and psychological support		I don't think I have all the information about my illness but I rely completely on the healthcare team	No, rather not	ST No	New treatments available; Advances in clinical research, therapeutic trials; The particularities of metastatic breast cancer		Websites specialized in health (including discussion forums); Social networks		Consultation with a psychologist/psychiatrist;Consultation with a dietician, a nutrition specialist;Socio-aesthetics (beautician, etc.)		At least one supportive care offered	Confident;Combatative;Optimistic;Surrounded;Determined	At least one positive item	Only positive items	Adverse effects of treatments; Fatigue; Libido problems		Yes, I shared my desires and expectations regarding my treatment with the healthcare team and they were taken into account	ST Yes, I expressed my desires	Yes	Yes	Rather difficult
4470	A patient	Woman	47	Under 65	47	3		Working full-time	ST Active	My breast cancer is HER2 positive (or a tumor overexpressing HER2)	Metastatic (extension outside the breast and axillary lymph nodes to other organs)	4		A Hospital Center (CH)	Small town (2,000 to 19,999 inhabitants)	ST Rural, small town	1	2019	43	Between 3 years and less than 5 years	No	Tablet/capsule to take at home	Only tablets	A coordinating nurse	ST A nurse	It is difficult to call on the healthcare team when you need it, you feel isolated	No			I don't think I have all the information about my illness but I rely completely on the healthcare team	Yes quite	ST Yes	New treatments available; Advances in clinical research, therapeutic trials; Adverse effects; The particularities of HER2-positive breast cancer compared to other cancers; The particularities of metastatic breast cancer; The risk of relapse; Alternative medicines and complementary (hypnosis, acupuncture, food supplements, etc.)		Websites specialized in health (including discussion forums); Social networks		I was not offered supportive care		I was not offered supportive care	Combative;Determined;Alone;Anxious, depressed	At least one positive item	At least one negative item	Adverse effects of treatments; Pain management; Costs linked to the disease; Libido problems; Intellectual difficulties (memory, concentration, etc.)		No, I completely relied on the healthcare team in charge of my treatment	No, I completely relied on the healthcare team in charge of my treatment	No, because I don't know today where to find this information	ST No	I don't know
4497	A patient	Woman	48	Under 65	48	5	Unemployment	Unemployment	ST On sick leave/Disabled/Unemployment/Unemployed/Housewife	My breast cancer is HER2 positive (or a tumor overexpressing HER2)	Metastatic (extension outside the breast and axillary lymph nodes to other organs)	5		A clinic	Medium city (20,000 to 99,999 inhabitants)	ST Medium, large city, Paris metropolitan area.	12	2018	44	Between 3 years and less than 5 years	No	Injection in hospital	Only injections	I am not accompanied by a nurse	I am not accompanied by a nurse	It is difficult to call on the healthcare team when you need it, you feel isolated	Yes	Moral and psychological support		I don't think I have all the information about my illness and I would like to know more	No, rather not	ST No	Current treatments;New treatments available;Advances in clinical research, therapeutic trials;The particularities of metastatic breast cancer;Alternative and complementary medicines (hypnosis, acupuncture, dietary supplements, etc.)		A local health professional (pharmacist, general practitioner, etc.); Specialized health websites (including discussion forums); Social networks		Consultation with a dietician, a nutrition specialist; Socio-aesthetics (beautician, etc.)		At least one supportive care offered	Combative;Alone;Anxious, depressed;Helpless	At least one positive item	At least one negative item	The impact on my professional life; The costs linked to the illness; Fatigue; Libido problems; Intellectual difficulties (memory, concentration, etc.); Psychological difficulties in supporting the illness and the treatments (anxiety, depression, etc.)		No, I completely relied on the healthcare team in charge of my treatment	No, I completely relied on the healthcare team in charge of my treatment	No, because I don't know today where to find this information	ST No	Rather difficult
4556	A patient	Woman	50	Under 65	50	1		On sick leave	ST On sick leave/Disabled/Unemployment/Unemployed/Housewife	My breast cancer is HER2 positive (or a tumor overexpressing HER2)	Metastatic (extension outside the breast and axillary lymph nodes to other organs)	2		A University Hospital Center (CHU)	Paris metropolitan area	ST Medium, large city, Paris metropolitan area.	5	2016	75	Between 5 years and less than 10 years	Yes	Injection at home	Only injections	A coordinating nurse	ST A nurse	That it is easy to call on the healthcare team when you need it, you feel well supported	No			I feel well informed about my illness	Yes, rather	ST Yes	New treatments available; Advances in clinical research, therapeutic trials; The particularities of metastatic breast cancer; Alternative and complementary medicines (hypnosis, acupuncture, dietary supplements, etc.)		A city health professional (pharmacist, general practitioner, etc.); Social networks		Consultation with a psychologist/psychiatrist;Practice of physical activity adapted to my illness with professionals;Consultation with a dietitian, a nutrition specialist		At least one supportive care offered	Resigned; Alone	Only negative items	At least one negative item	Relationships with those close to me (family, friends, etc.); Libido problems		Yes, I shared my desires and expectations regarding my treatment with the healthcare team and they were taken into account	ST Yes, I expressed my desires	No, because I don't know today where to find this information	ST No	I don't know
4577	A patient	Woman	64	Under 65	64	4		Retired	Retired	My breast cancer is HER2 positive (or a tumor overexpressing HER2)	Metastatic (extension outside the breast and axillary lymph nodes to other organs)	5		A clinic	Medium city (20,000 to 99,999 inhabitants)	ST Medium, large city, Paris metropolitan area.	12	2012	116	Between 5 years and less than 10 years	No	Tablet/capsule to take at home	Only tablets	I am not accompanied by a nurse	I am not accompanied by a nurse	That it is easy to call on the healthcare team when you need it, you feel well supported	Yes	Help in daily life; Moral and psychological support		I don't think I have all the information about my illness but I rely completely on the healthcare team	Yes quite	ST Yes	New treatments available; Advances in clinical research, therapeutic trials; The particularities of HER2-positive breast cancer compared to other cancers; The particularities of metastatic breast cancer		Websites specialized in health (including discussion forums); Health applications dedicated to your care journey		Consultation with a pain management specialist		At least one supportive care offered	Confident;Combatative	At least one positive item	Only positive items	Adverse effects of treatments; Fatigue; Libido problems; Intellectual difficulties (memory, concentration, etc.)		Yes, I shared my desires and expectations regarding my treatment with the healthcare team and they were taken into account	ST Yes, I expressed my desires	Yes	Yes	Rather difficult
4592	A patient	Woman	43	Under 65	43	2		Working part-time	ST Active	My breast cancer is HER2 positive (or a tumor overexpressing HER2)	Metastatic (extension outside the breast and axillary lymph nodes to other organs)	1		A Cancer Center (CLCC)	Medium city (20,000 to 99,999 inhabitants)	ST Medium, large city, Paris metropolitan area.	11	2021	9	Less than a year	Yes	Injection at home; Injection in hospital; Tablet/capsule to take at home	Tablet and injection	I am not accompanied by a nurse	I am not accompanied by a nurse	That it is easy to call on the healthcare team when you need it, you feel well supported	Yes	Help in daily life; Help with administrative procedures; Moral and psychological support		I feel well informed about my illness	Yes quite	ST Yes	Advances in clinical research, therapeutic trials; Alternative and complementary medicines (hypnosis, acupuncture, dietary supplements, etc.)		Other patients in the same situation		Consultation with a dietician, nutrition specialist		At least one supportive care offered	Combative;Surrounded;Determined	At least one positive item	Only positive items	Adverse effects of treatments; The impact on my professional life; Fatigue; Libido problems; Intellectual difficulties (memory, concentration, etc.)		No, I completely relied on the healthcare team in charge of my treatment	No, I completely relied on the healthcare team in charge of my treatment	No, because I don't know today where to find this information	ST No	Very difficult
4630	A patient	Woman	51	Under 65	51	1		On sick leave	ST On sick leave/Disabled/Unemployment/Unemployed/Housewife	My breast cancer is HER2 positive (or a tumor overexpressing HER2)	Metastatic (extension outside the breast and axillary lymph nodes to other organs)	5		A clinic	Rural (less than 2,000 inhabitants)	ST Rural, small town	3	2015	89	Between 5 years and less than 10 years	No	Injection in hospital	Only injections	I am not accompanied by a nurse	I am not accompanied by a nurse	It is difficult to call on the healthcare team when you need it, you feel isolated	No			I feel well informed about my illness	Yes quite	ST Yes	New treatments available		Websites specialized in health (including discussion forums)		I was not offered supportive care		I was not offered supportive care	Combative;Determined	At least one positive item	Only positive items	The impact on my professional life; Fatigue; Libido problems		No, I completely relied on the healthcare team in charge of my treatment	No, I completely relied on the healthcare team in charge of my treatment	No, although I know where to find this information	ST No	Rather easy
4653	A patient	Woman	56	Under 65	56	5	Unemployed	Unemployment	ST On sick leave/Disabled/Unemployment/Unemployed/Housewife	My breast cancer is HER2 positive (or a tumor overexpressing HER2)	Metastatic (extension outside the breast and axillary lymph nodes to other organs)	3		A Regional Hospital Center (CHR)	Small town (2,000 to 19,999 inhabitants)	ST Rural, small town	7	2010	145	10 years or more	No	Tablet/capsule to take at home	Only tablets	I am not accompanied by a nurse	I am not accompanied by a nurse	It is difficult to call on the healthcare team when you need it, you feel isolated	Yes	Moral and psychological support		I don't think I have all the information about my illness and I would like to know more	Yes quite	ST Yes	Current treatments; New treatments available; Advances in clinical research, therapeutic trials; Prognosis; The particularities of HER2-positive breast cancer compared to other cancers		Websites specialized in health (including discussion forums)		Practicing physical activity adapted to my illness with professionals		At least one supportive care offered	Combative	At least one positive item	Only positive items	Costs related to illness		Yes, I expressed my desires and expectations regarding my treatment but they were not taken into account	ST Yes, I expressed my desires	No, because I don't know today where to find this information	ST No	Very difficult
4669	A patient	Woman	67	65 years and over	67	4		Retired	Retired	My breast cancer is HER2 positive (or a tumor overexpressing HER2)	Metastatic (extension outside the breast and axillary lymph nodes to other organs)	2		A University Hospital Center (CHU)	Rural (less than 2,000 inhabitants)	ST Rural, small town	8	2018	48	Between 3 years and less than 5 years	Yes	Injection in hospital	Only injections	I am not accompanied by a nurse	I am not accompanied by a nurse	It is difficult to call on the healthcare team when you need it, you feel isolated	No			I don't think I have all the information about my illness and I would like to know more	Yes quite	ST Yes	New treatments available		Websites specialized in health (including discussion forums)		I was not offered supportive care		I was not offered supportive care	Alone	Only negative items	At least one negative item	Pain management; Costs linked to the illness; Fatigue; Administrative management of the illness; Psychological difficulties in supporting the illness and treatments (anxiety, depression, etc.)		No, I completely relied on the healthcare team in charge of my treatment	No, I completely relied on the healthcare team in charge of my treatment	Yes	Yes	Very difficult
4685	A patient	Woman	37	Under 65	37	2		Working part-time	ST Active	My breast cancer is HER2 positive (or a tumor overexpressing HER2)	Metastatic (extension outside the breast and axillary lymph nodes to other organs)	4		A Hospital Center (CH)	Rural (less than 2,000 inhabitants)	ST Rural, small town	3	2008	174	10 years or more	No	Injection in hospital	Only injections	I am not accompanied by a nurse	I am not accompanied by a nurse	That it is easy to call on the healthcare team when you need it, you feel well supported	Yes	Accompaniment to medical appointments; Help with monitoring treatments; Help in daily life; Moral and psychological support		I don't think I have all the information about my illness and I would like to know more	Yes, rather	ST Yes	Adverse effects; The particularities of HER2-positive breast cancer compared to other cancers; The particularities of metastatic breast cancer; The risk of relapse; Alternative and complementary medicines (hypnosis, acupuncture, food supplements, etc.)		Social networks		I was not offered supportive care		I was not offered supportive care	Optimistic;Surrounded;Determined	At least one positive item	Only positive items	The impact on my professional life; Fatigue; Administrative management of the disease; Libido problems; Intellectual difficulties (memory, concentration, etc.)		Yes, I shared my desires and expectations regarding my treatment with the healthcare team and they were taken into account	ST Yes, I expressed my desires	No, because I don't know today where to find this information	ST No	I don't know
4726	A patient	Woman	45	Under 65	45	3		Working full-time	ST Active	My breast cancer is HER2 positive (or a tumor overexpressing HER2)	Metastatic (extension outside the breast and axillary lymph nodes to other organs)	4		A Hospital Center (CH)	Paris metropolitan area	ST Medium, large city, Paris metropolitan area.	3	2016	78	Between 5 years and less than 10 years	Yes	Injection in hospital; Tablet/capsule to take at home	Tablet and injection	A coordinating nurse	ST A nurse	That it is easy to call on the healthcare team when you need it, you feel well supported	No			I don't think I have all the information about my illness but I rely completely on the healthcare team	Yes, rather	ST Yes	New treatments available; Advances in clinical research, therapeutic trials; The particularities of metastatic breast cancer		A patient association; Other patients in the same situation; The media (press, television, radio, magazines); Social networks		Consultation with a psychologist/psychiatrist; Practice of physical activity adapted to my illness with professionals; Consultation with a dietician, a nutrition specialist; Socio-aesthetics (beautician, etc.)		At least one supportive care offered	Combative;Resigned;Helpless	At least one positive item	At least one negative item	The impact on my professional life; Fatigue; Relations with healthcare teams; Libido problems; Intellectual difficulties (memory, concentration, etc.); Psychological difficulties in supporting the illness and treatments (anxiety, depression, etc.)		No, I completely relied on the healthcare team in charge of my treatment	No, I completely relied on the healthcare team in charge of my treatment	No, because I don't know today where to find this information	ST No	Rather easy
4736	A patient	Woman	43	Under 65	43	3		Working full-time	ST Active	My breast cancer is HER2 positive (or a tumor overexpressing HER2)	Metastatic (extension outside the breast and axillary lymph nodes to other organs)	2		A University Hospital Center (CHU)	Large city (100,000 inhabitants and more)	ST Medium, large city, Paris metropolitan area.	5	2016	76	Between 5 years and less than 10 years	Yes	Injection in hospital	Only injections	I am not accompanied by a nurse	I am not accompanied by a nurse	That it is easy to call on the healthcare team when you need it, you feel well supported	No			I feel well informed about my illness	Yes quite	ST Yes	Current treatments; New treatments available; Advances in clinical research, therapeutic trials		Other patients in the same situation; The media (press, television, radio, magazines); Internet sites specializing in health (including discussion forums)		Consultation with a psychologist/psychiatrist; Practice of physical activity adapted to my illness with professionals; Socio-aesthetics (beautician, etc.)		At least one supportive care offered	Optimistic;Determined;Resigned	At least one positive item	At least one negative item	Adverse effects of treatments; The impact on my professional life; Fatigue; Intellectual difficulties (memory, concentration, etc.)		Yes, I shared my desires and expectations regarding my treatment with the healthcare team and they were taken into account	ST Yes, I expressed my desires	Yes	Yes	Rather easy
4745	A patient	Woman	54	Under 65	54	2		Working part-time	ST Active	My breast cancer is HER2 positive (or a tumor overexpressing HER2)	Metastatic (extension outside the breast and axillary lymph nodes to other organs)	5		A clinic	Large city (100,000 inhabitants and more)	ST Medium, large city, Paris metropolitan area.	5	2017	64	Between 5 years and less than 10 years	Yes	Injection in hospital	Only injections	A coordinating nurse	ST A nurse	That it is easy to call on the healthcare team when you need it, you feel well supported	No			I feel well informed about my illness	Yes quite	ST Yes	Current treatments; New treatments available; Advances in clinical research, therapeutic trials; The risk of relapse		A patients' association; A city health professional (pharmacist, general practitioner, etc.); The media (press, television, radio, magazines)		I was not offered supportive care		I was not offered supportive care	Confident;Combatative;Surrounded;Determined	At least one positive item	Only positive items	Adverse effects of treatments		No, I completely relied on the healthcare team in charge of my treatment	No, I completely relied on the healthcare team in charge of my treatment	Yes	Yes	I don't know
4759	A patient	Woman	61	Under 65	61	1		On sick leave	ST On sick leave/Disabled/Unemployment/Unemployed/Housewife	My breast cancer is HER2 positive (or a tumor overexpressing HER2)	Metastatic (extension outside the breast and axillary lymph nodes to other organs)	2		A University Hospital Center (CHU)	Rural (less than 2,000 inhabitants)	ST Rural, small town	3	2020	30	Between 1 year and less than 3 years	Yes	Injection in hospital	Only injections	I am not accompanied by a nurse	I am not accompanied by a nurse	That it is easy to call on the healthcare team when you need it, you feel well supported	Yes	Accompaniment to medical appointments; Help in daily life; Moral and psychological support		I feel well informed about my illness	Yes, rather	ST Yes	Adverse effects		Websites specialized in health (including discussion forums)		Consultation with a psychologist/psychiatrist; Practice of physical activity adapted to my illness with professionals; Support from a social worker		At least one supportive care offered	Confident;Combatative;Surrounded	At least one positive item	Only positive items	Adverse effects of treatments; The impact on my professional life; Fatigue; Libido problems		Yes, I shared my desires and expectations regarding my treatment with the healthcare team and they were taken into account	ST Yes, I expressed my desires	Yes	Yes	Rather easy
4766	A patient	Woman	44	Under 65	44	2		Working part-time	ST Active	My breast cancer is HER2 positive (or a tumor overexpressing HER2)	Metastatic (extension outside the breast and axillary lymph nodes to other organs)	5		A clinic	Medium city (20,000 to 99,999 inhabitants)	ST Medium, large city, Paris metropolitan area.	1	2014	104	Between 5 years and less than 10 years	Yes	Injection in hospital	Only injections	I am not accompanied by a nurse	I am not accompanied by a nurse	That it is easy to call on the healthcare team when you need it, you feel well supported	Yes	Help in daily life; Moral and psychological support		I feel well informed about my illness	Yes, rather	ST Yes	Alternative and complementary medicines (hypnosis, acupuncture, food supplements, etc.)		I am not looking for information about my illness		I was not offered supportive care		I was not offered supportive care	Combative	At least one positive item	Only positive items	The impact on my professional life; Fatigue; Intellectual difficulties (memory, concentration, etc.)		Yes, I shared my desires and expectations regarding my treatment with the healthcare team and they were taken into account	ST Yes, I expressed my desires	No, although I know where to find this information	ST No	Rather easy
4773	A patient	Woman	43	Under 65	43	5	Unemployed	Unemployed	ST On sick leave/Disabled/Unemployment/Unemployed/Housewife	My breast cancer is HER2 positive (or a tumor overexpressing HER2)	Metastatic (extension outside the breast and axillary lymph nodes to other organs)	4		A Hospital Center (CH)	Paris metropolitan area	ST Medium, large city, Paris metropolitan area.	4	2012	125	10 years or more	No	Injection at home; Tablet/capsule to take at home	Tablet and injection	A liberal nurse	ST A nurse	That it is easy to call on the healthcare team when you need it, you feel well supported	Yes	Accompaniment to medical appointments; Help in daily life		I don't think I have all the information about my illness and I would like to know more	Yes quite	ST Yes	New treatments available; Advances in clinical research, therapeutic trials; Prognosis; The particularities of HER2-positive breast cancer compared to other cancers		The media (press, television, radio, magazines); Social networks		I was not offered supportive care		I was not offered supportive care	Resigned	Only negative items	At least one negative item	Adverse effects of treatments; The impact on my professional life; Fatigue; Intellectual difficulties (memory, concentration, etc.)		No, I completely relied on the healthcare team in charge of my treatment	No, I completely relied on the healthcare team in charge of my treatment	No, because I don't know today where to find this information	ST No	I don't know
4779	A patient	Woman	55	Under 65	55	5	Unemployment	Unemployment	ST On sick leave/Disabled/Unemployment/Unemployed/Housewife	My breast cancer is HER2 positive (or a tumor overexpressing HER2)	Metastatic (extension outside the breast and axillary lymph nodes to other organs)	1		A Cancer Center (CLCC)	Paris metropolitan area	ST Medium, large city, Paris metropolitan area.	1	2018	56	Between 3 years and less than 5 years	No	Injection in hospital	Only injections	I am not accompanied by a nurse	I am not accompanied by a nurse	That it is easy to call on the healthcare team when you need it, you feel well supported	Yes	other, give details	Friendship	I don't think I have all the information about my illness and I would like to know more	Yes quite	ST Yes	Prognosis; The particularities of metastatic breast cancer		Other patients in the same situation; Specialized health websites (including discussion forums); Other, specify	Scientific articles	other, give details	My pre-existing routines before the illness	At least one supportive care offered	Determined;Resigned	At least one positive item	At least one negative item	The impact on my professional life; Fatigue		No, I completely relied on the healthcare team in charge of my treatment	No, I completely relied on the healthcare team in charge of my treatment	Yes	Yes	Rather easy
4785	A patient	Woman	48	Under 65	48	2		Working part-time	ST Active	My breast cancer is HER2 positive (or a tumor overexpressing HER2)	Metastatic (extension outside the breast and axillary lymph nodes to other organs)	7	Curie st cloud	A Cancer Center (CLCC)	Medium city (20,000 to 99,999 inhabitants)	ST Medium, large city, Paris metropolitan area.	9	2020	24	Between 1 year and less than 3 years	Yes	Injection in hospital	Only injections	I am not accompanied by a nurse	I am not accompanied by a nurse	That it is easy to call on the healthcare team when you need it, you feel well supported	Yes	Help in daily life		I feel well informed about my illness	Yes, rather	ST Yes	The risk of relapse		Websites specialized in health (including discussion forums)		Practicing physical activity adapted to my illness with professionals		At least one supportive care offered	Combative;Surrounded	At least one positive item	Only positive items	Fatigue; Libido problems; Intellectual difficulties (memory, concentration, etc.)		Yes, I shared my desires and expectations regarding my treatment with the healthcare team and they were taken into account	ST Yes, I expressed my desires	Yes	Yes	Rather easy
4786	A patient	Woman	48	Under 65	48	2		Working part-time	ST Active	My breast cancer is HER2 positive (or a tumor overexpressing HER2)	Metastatic (extension outside the breast and axillary lymph nodes to other organs)	7	Territorial Hospital Center	A Hospital Center (CH)	Small town (2,000 to 19,999 inhabitants)	ST Rural, small town	11	2010	142	10 years or more	No	Tablet/capsule to take at home	Only tablets	I am not accompanied by a nurse	I am not accompanied by a nurse	That it is easy to call on the healthcare team when you need it, you feel well supported	Yes	Help in daily life; Moral and psychological support		I feel well informed about my illness	Yes, rather	ST Yes	Current treatments; New treatments available; Adverse effects; Alternative and complementary medicines (hypnosis, acupuncture, food supplements, etc.)		Social networks; Health applications dedicated to your care journey		Consultation with a psychologist/psychiatrist; Practice of physical activity adapted to my illness with professionals		At least one supportive care offered	Combative;Optimistic	At least one positive item	Only positive items	Adverse effects of treatments; The impact on my professional life; Fatigue; Relationships with those close to me (family, friends, etc.); Psychological difficulties in supporting the illness and the treatments (anxiety, depression, etc.); Other, specify	One year I saw up to 6 different oncologies: significant turnover	Yes, I shared my desires and expectations regarding my treatment with the healthcare team and they were taken into account	ST Yes, I expressed my desires	No, because I don't know today where to find this information	ST No	Rather difficult
4789	A patient	Woman	48	Under 65	48	1		On sick leave	ST On sick leave/Disabled/Unemployment/Unemployed/Housewife	My breast cancer is HER2 positive (or a tumor overexpressing HER2)	Metastatic (extension outside the breast and axillary lymph nodes to other organs)	1		A Cancer Center (CLCC)	Medium city (20,000 to 99,999 inhabitants)	ST Medium, large city, Paris metropolitan area.	3	2011	138	10 years or more	No	Injection at home	Only injections	I am not accompanied by a nurse	I am not accompanied by a nurse	It is difficult to call on the healthcare team when you need it, you feel isolated	Yes	Moral and psychological support		I feel well informed about my illness	Yes quite	ST Yes	Advances in clinical research, therapeutic trials		The media (press, television, radio, magazines); Websites specialized in health (including discussion forums); Health applications dedicated to your care journey		Practice of physical activity adapted to my illness with professionals; Consultation with a dietician, a nutrition specialist		At least one supportive care offered	Combative	At least one positive item	Only positive items	The impact on my professional life; Fatigue; Libido problems; Intellectual difficulties (memory, concentration, etc.)		Yes, I shared my desires and expectations regarding my treatment with the healthcare team and they were taken into account	ST Yes, I expressed my desires	No, because I don't know today where to find this information	ST No	Rather easy
4794	A patient	Woman	44	Under 65	44	3		Working full-time	ST Active	My breast cancer is HER2 positive (or a tumor overexpressing HER2)	Metastatic (extension outside the breast and axillary lymph nodes to other organs)	5		A clinic	Large city (100,000 inhabitants and more)	ST Medium, large city, Paris metropolitan area.	11	2020	22	Between 1 year and less than 3 years	Yes	Injection in hospital	Only injections	An advanced practice nurse	ST A nurse	That it is easy to call on the healthcare team when you need it, you feel well supported	Yes	Moral and psychological support		I feel well informed about my illness	Yes quite	ST Yes	Advances in clinical research, therapeutic trials		Websites specialized in health (including discussion forums)		Consultation with a pain management specialist		At least one supportive care offered	Confident;Combatative;Optimistic;Determined	At least one positive item	Only positive items	Fatigue; Libido problems; Intellectual difficulties (memory, concentration, etc.)		Yes, I expressed my desires and expectations regarding my treatment but they were not taken into account	ST Yes, I expressed my desires	Yes	Yes	Rather easy
4800	A patient	Woman	45	Under 65	45	1		On sick leave	ST On sick leave/Disabled/Unemployment/Unemployed/Housewife	My breast cancer is HER2 positive (or a tumor overexpressing HER2)	Metastatic (extension outside the breast and axillary lymph nodes to other organs)	1		A Cancer Center (CLCC)	Paris metropolitan area	ST Medium, large city, Paris metropolitan area.	12	2021	9	Less than a year	Yes	Injection at home;Injection in hospital	Only injections	An advanced practice nurse	ST A nurse	That it is easy to call on the healthcare team when you need it, you feel well supported	Yes	Help in daily life; Moral and psychological support		I don't think I have all the information about my illness but I rely completely on the healthcare team	Yes, rather	ST Yes	Current treatments; New treatments available; Advances in clinical research, therapeutic trials; The particularities of HER2-positive breast cancer compared to other cancers; The particularities of metastatic breast cancer; The risk of relapse; Alternative medicines and complementary (hypnosis, acupuncture, food supplements, etc.)		I am not looking for information about my illness		Consultation with a pain management specialist; Consultation with a psychologist/psychiatrist; Practice of physical activity adapted to my illness with professionals; Consultation with a dietician, a nutrition specialist; Consultation for sexual disorders linked to illness; Support by a social worker; Socio-aesthetics (beautician, etc.)		At least one supportive care offered	Combative;Surrounded	At least one positive item	Only positive items	Psychological difficulties in supporting the illness and treatments (anxiety, depression, etc.)		No, I completely relied on the healthcare team in charge of my treatment	No, I completely relied on the healthcare team in charge of my treatment	No, although I know where to find this information	ST No	I don't know
4803	A patient	Woman	68	65 years and over	68	4		Retired	Retired	My breast cancer is HER2 positive (or a tumor overexpressing HER2)	Metastatic (extension outside the breast and axillary lymph nodes to other organs)	1		A Cancer Center (CLCC)	Small town (2,000 to 19,999 inhabitants)	ST Rural, small town	1	2017	68	Between 5 years and less than 10 years	Yes	Injection at home; Tablet/capsule to take at home	Tablet and injection	A liberal nurse	ST A nurse	That it is easy to call on the healthcare team when you need it, you feel well supported	No			I feel well informed about my illness	Yes quite	ST Yes	New treatments available; Advances in clinical research, therapeutic trials; The particularities of HER2-positive breast cancer compared to other cancers; The particularities of metastatic breast cancer		A patient association; Other patients in the same situation; A local healthcare professional (pharmacist, general practitioner, etc.)		Consultation with a pain management specialist; Consultation with a psychologist/psychiatrist; Practice of physical activity adapted to my illness with professionals; Consultation with a dietician, a nutrition specialist; Socio- aesthetics (beautician…)		At least one supportive care offered	Combative;Optimistic;Determined	At least one positive item	Only positive items	Adverse effects of treatments; Pain management; Fatigue; Intellectual difficulties (memory, concentration, etc.); Psychological difficulties in supporting the illness and treatments (anxiety, depression, etc.)		Yes, I shared my desires and expectations regarding my treatment with the healthcare team and they were taken into account	ST Yes, I expressed my desires	Yes	Yes	Rather easy
4811	A patient	Woman	46	Under 65	46	1		On sick leave	ST On sick leave/Disabled/Unemployment/Unemployed/Housewife	My breast cancer is HER2 positive (or a tumor overexpressing HER2)	Metastatic (extension outside the breast and axillary lymph nodes to other organs)	4		A Hospital Center (CH)	Small town (2,000 to 19,999 inhabitants)	ST Rural, small town	3	2022	6	Less than a year	Yes	Injection in hospital	Only injections	I am not accompanied by a nurse	I am not accompanied by a nurse	That it is easy to call on the healthcare team when you need it, you feel well supported	Yes	Help in daily life; Moral and psychological support		I feel well informed about my illness	Yes, rather	ST Yes	The prognosis; The risk of relapse; Alternative and complementary medicines (hypnosis, acupuncture, food supplements, etc.)		I am not looking for information about my illness		Consultation with a psychologist/psychiatrist; Practice of physical activity adapted to my illness with professionals; Socio-aesthetics (beautician, etc.)		At least one supportive care offered	Combative;Alone	At least one positive item	At least one negative item	Adverse effects of treatments; Pain management; Fatigue; Relationships with loved ones (family, friends, etc.); Administrative management of the illness; Intellectual difficulties (memory, concentration, etc.); Psychological difficulties in supporting the illness and treatments (anxiety, depression, etc.)		No, I completely relied on the healthcare team in charge of my treatment	No, I completely relied on the healthcare team in charge of my treatment	No, because I don't know today where to find this information	ST No	I don't know
4821	A patient	Woman	52	Under 65	52	2		Working part-time	ST Active	My breast cancer is HER2 positive (or a tumor overexpressing HER2)	Metastatic (extension outside the breast and axillary lymph nodes to other organs)	4		A Hospital Center (CH)	Rural (less than 2,000 inhabitants)	ST Rural, small town	2	2021	19	Between 1 year and less than 3 years	I don't know	Injection in hospital	Only injections	I am not accompanied by a nurse	I am not accompanied by a nurse	That it is easy to call on the healthcare team when you need it, you feel well supported	Yes	Accompaniment to medical appointments; Moral and psychological support		I don't think I have all the information about my illness and I would like to know more	Yes quite	ST Yes	Current treatments; The particularities of HER2-positive breast cancer compared to other cancers; The risk of relapse; Alternative and complementary medicines (hypnosis, acupuncture, food supplements, etc.)		A local health professional (pharmacist, general practitioner, etc.); Specialized health websites (including discussion forums)		Consultation with a psychologist/psychiatrist; Socio-aesthetics (beautician, etc.)		At least one supportive care offered	Combative;Optimistic;Determined	At least one positive item	Only positive items	The impact on my professional life; Costs linked to the illness; Fatigue; Relations with healthcare teams; Administrative management of the illness; Libido problems; Intellectual difficulties (memory, concentration, etc.)		No, I completely relied on the healthcare team in charge of my treatment	No, I completely relied on the healthcare team in charge of my treatment	No, because I don't know today where to find this information	ST No	Rather easy
4823	A patient	Woman	43	Under 65	43	1		On sick leave	ST On sick leave/Disabled/Unemployment/Unemployed/Housewife	My breast cancer is HER2 positive (or a tumor overexpressing HER2)	Metastatic (extension outside the breast and axillary lymph nodes to other organs)	7	ICG	A University Hospital Center (CHU)	Large city (100,000 inhabitants and more)	ST Medium, large city, Paris metropolitan area.	7	2012	122	10 years or more	No	Injection in hospital	Only injections	A liberal nurse	ST A nurse	That it is easy to call on the healthcare team when you need it, you feel well supported	Yes	Help in daily life; Moral and psychological support		I don't think I have all the information about my illness but I rely completely on the healthcare team	Yes quite	ST Yes	Current treatments; New treatments available; Advances in clinical research, therapeutic trials; Prognosis; The particularities of metastatic breast cancer; The risk of relapse		A patient association; Internet sites specialized in health (including discussion forums)		Consultation with a psychologist/psychiatrist; Support by a social worker; Socio-aesthetics (beautician, etc.)		At least one supportive care offered	Optimistic;Resigned;Helpless	At least one positive item	At least one negative item	The impact on my professional life; The costs linked to the illness; Fatigue; The administrative management of the illness; The psychological difficulties in supporting the illness and the treatments (anxiety, depression, etc.)		No, I completely relied on the healthcare team in charge of my treatment	No, I completely relied on the healthcare team in charge of my treatment	No, although I know where to find this information	ST No	Rather difficult
4828	A patient	Woman	44	Under 65	44	1		On sick leave	ST On sick leave/Disabled/Unemployment/Unemployed/Housewife	My breast cancer is HER2 positive (or a tumor overexpressing HER2)	Metastatic (extension outside the breast and axillary lymph nodes to other organs)	1		A Cancer Center (CLCC)	Large city (100,000 inhabitants and more)	ST Medium, large city, Paris metropolitan area.	10	2021	11	Less than a year	Yes	Injection in hospital	Only injections	A coordinating nurse	ST A nurse	That it is easy to call on the healthcare team when you need it, you feel well supported	Yes	Moral and psychological support		I don't think I have all the information about my illness and I would like to know more	Yes quite	ST Yes	Advances in clinical research, therapeutic trials; The particularities of metastatic breast cancer; The risk of relapse		Other patients in the same situation; Specialized health websites (including discussion forums)		Consultation with a psychologist/psychiatrist; Practice of physical activity adapted to my illness with professionals; Support by a social worker; Socio-aesthetics (beautician, etc.)		At least one supportive care offered	Determined	At least one positive item	Only positive items	Fatigue; Libido problems; Intellectual difficulties (memory, concentration, etc.); Psychological difficulties in supporting the illness and treatments (anxiety, depression, etc.)		No, I completely relied on the healthcare team in charge of my treatment	No, I completely relied on the healthcare team in charge of my treatment	Yes	Yes	Rather easy
4832	A patient	Woman	50	Under 65	50	3		Working full-time	ST Active	My breast cancer is HER2 positive (or a tumor overexpressing HER2)	Metastatic (extension outside the breast and axillary lymph nodes to other organs)	5		A clinic	Rural (less than 2,000 inhabitants)	ST Rural, small town	11	2015	82	Between 5 years and less than 10 years	No	Injection in hospital; Tablet/capsule to take at home	Tablet and injection	I am not accompanied by a nurse	I am not accompanied by a nurse	That it is easy to call on the healthcare team when you need it, you feel well supported	No			I feel well informed about my illness	Yes quite	ST Yes	Advances in clinical research, therapeutic trials; Adverse effects; Prognosis; The particularities of HER2-positive breast cancer compared to other cancers; The risk of relapse		Other patients in the same situation		Consultation with a dietician, a nutrition specialist; Socio-aesthetics (beautician, etc.)		At least one supportive care offered	Combative;Optimistic;Determined	At least one positive item	Only positive items	Adverse effects of treatments; Fatigue; Intellectual difficulties (memory, concentration, etc.)		No, I completely relied on the healthcare team in charge of my treatment	No, I completely relied on the healthcare team in charge of my treatment	No, although I know where to find this information	ST No	Rather easy
4834	A patient	Woman	46	Under 65	46	1		On sick leave	ST On sick leave/Disabled/Unemployment/Unemployed/Housewife	My breast cancer is HER2 positive (or a tumor overexpressing HER2)	Metastatic (extension outside the breast and axillary lymph nodes to other organs)	2		A University Hospital Center (CHU)	Small town (2,000 to 19,999 inhabitants)	ST Rural, small town	5	2008	172	10 years or more	No	Injection in hospital	Only injections	A liberal nurse	ST A nurse	That it is easy to call on the healthcare team when you need it, you feel well supported	Yes	Accompaniment to medical appointments; Help with monitoring treatments; Help in daily life; Moral and psychological support		I feel well informed about my illness	Yes quite	ST Yes	New treatments available; Advances in clinical research, therapeutic trials; Prognosis		Websites specialized in health (including discussion forums); Social networks; Health applications dedicated to your care journey		Consultation with a psychologist/psychiatrist		At least one supportive care offered	Confident;Combatative;Optimistic;Surrounded;Determined;Anxious, depressed	At least one positive item	At least one negative item	Pain management; Costs linked to illness; Fatigue; Relationships with loved ones (family, friends, etc.); Intellectual difficulties (memory, concentration, etc.)		Yes, I shared my desires and expectations regarding my treatment with the healthcare team and they were taken into account	ST Yes, I expressed my desires	No, because I don't know today where to find this information	ST No	Rather difficult
4837	A patient	Woman	67	65 years and over	67	4		Retired	Retired	My breast cancer is HER2 positive (or a tumor overexpressing HER2)	Metastatic (extension outside the breast and axillary lymph nodes to other organs)	1		A Cancer Center (CLCC)	Large city (100,000 inhabitants and more)	ST Medium, large city, Paris metropolitan area.	12	2019	33	Between 1 year and less than 3 years	Yes	Injection in hospital	Only injections	I am not accompanied by a nurse	I am not accompanied by a nurse	It is difficult to call on the healthcare team when you need it, you feel isolated	No			I don't think I have all the information about my illness and I would like to know more	No, rather not	ST No	New treatments available; Advances in clinical research, therapeutic trials; Adverse effects; Prognosis; The particularities of HER2-positive breast cancer compared to other cancers; The particularities of metastatic breast cancer; Alternative and complementary medicines (hypnosis, acupuncture, food supplements, etc.)		Websites specialized in health (including discussion forums)		Consultation with a pain management specialist; Support by a social worker		At least one supportive care offered	Alone; Anxious, depressed	Only negative items	At least one negative item	Adverse effects of treatments; Pain management; Fatigue; Psychological difficulties in supporting the illness and treatments (anxiety, depression, etc.)		Yes, I expressed my desires and expectations regarding my treatment but they were not taken into account	ST Yes, I expressed my desires	No, because I don't know today where to find this information	ST No	I don't know
4840	A patient	Woman	48	Under 65	48	5	Unemployed	Unemployed	ST On sick leave/Disabled/Unemployment/Unemployed/Housewife	My breast cancer is HER2 positive (or a tumor overexpressing HER2)	Metastatic (extension outside the breast and axillary lymph nodes to other organs)	5		A clinic	Small town (2,000 to 19,999 inhabitants)	ST Rural, small town	3	2020	30	Between 1 year and less than 3 years	No	Injection in hospital	Only injections	I am not accompanied by a nurse	I am not accompanied by a nurse	That it is easy to call on the healthcare team when you need it, you feel well supported	Yes	Accompaniment to medical appointments; Help in daily life; Help with administrative procedures; Moral and psychological support		I feel well informed about my illness	Yes quite	ST Yes	New treatments available; Advances in clinical research, therapeutic trials; The risk of relapse; Alternative and complementary medicines (hypnosis, acupuncture, dietary supplements, etc.)		A patient association;A local healthcare professional (pharmacist, general practitioner, etc.);Specialized health websites (including discussion forums);Health applications dedicated to your care journey		Consultation with a dietician, a nutrition specialist; Socio-aesthetics (beautician, etc.)		At least one supportive care offered	Surrounded;Determined;Helpless	At least one positive item	At least one negative item	Adverse effects of treatments; Pain management; Costs linked to the disease; Fatigue; Administrative management of the disease; Libido problems; Intellectual difficulties (memory, concentration, etc.); Psychological difficulties in supporting the disease and treatments (anxiety, depression, etc.)		Yes, I shared my desires and expectations regarding my treatment with the healthcare team and they were taken into account	ST Yes, I expressed my desires	Yes	Yes	Rather difficult
4844	A patient	Woman	59	Under 65	59	5	Disability	Invalid	ST On sick leave/Disabled/Unemployment/Unemployed/Housewife	My breast cancer is HER2 positive (or a tumor overexpressing HER2)	Metastatic (extension outside the breast and axillary lymph nodes to other organs)	4		A Hospital Center (CH)	Small town (2,000 to 19,999 inhabitants)	ST Rural, small town	3	2020	30	Between 1 year and less than 3 years	Yes	Tablet/capsule to take at home	Only tablets	I am not accompanied by a nurse	I am not accompanied by a nurse	It is difficult to call on the healthcare team when you need it, you feel isolated	Yes	Help in daily life		I don't think I have all the information about my illness and I would like to know more	Yes, rather	ST Yes	New treatments available; Adverse effects; The particularities of HER2-positive breast cancer compared to other cancers; The particularities of metastatic breast cancer; The risk of relapse		A patient association; Other patients in the same situation; Specialized health websites (including discussion forums)		I was not offered supportive care		I was not offered supportive care	Confident;Combatative;Helpless	At least one positive item	At least one negative item	Adverse effects of treatments; The impact on my professional life; Pain management; Fatigue; Libido problems; Intellectual difficulties (memory, concentration, etc.)		No, I completely relied on the healthcare team in charge of my treatment	No, I completely relied on the healthcare team in charge of my treatment	No, because I don't know today where to find this information	ST No	I don't know
4845	A patient	Woman	51	Under 65	51	1		On sick leave	ST On sick leave/Disabled/Unemployment/Unemployed/Housewife	My breast cancer is HER2 positive (or a tumor overexpressing HER2)	Metastatic (extension outside the breast and axillary lymph nodes to other organs)	5		A clinic	Large city (100,000 inhabitants and more)	ST Medium, large city, Paris metropolitan area.	7	2022	2	Less than a year	Yes	Injection at home; Tablet/capsule to take at home	Tablet and injection	A coordinating nurse	ST A nurse	That it is easy to call on the healthcare team when you need it, you feel well supported	Yes	Accompaniment to medical appointments; Help in preparing for my medical appointments; Help with monitoring treatments; Help in daily life; Moral and psychological support		I don't think I have all the information about my illness but I rely completely on the healthcare team	Yes, rather	ST Yes	New treatments available; Adverse effects; The particularities of HER2-positive breast cancer compared to other cancers; The particularities of metastatic breast cancer; The risk of relapse; Alternative and complementary medicines (hypnosis, acupuncture, food supplements, etc.)		A patient association; Websites specialized in health (including discussion forums); Health applications dedicated to your care journey; A person close to me (family, friends, etc.)		Consultation with a pain management specialist;Consultation with a psychologist/psychiatrist;Consultation with a dietitian, nutrition specialist		At least one supportive care offered	Combative;Surrounded	At least one positive item	Only positive items	Adverse effects of treatments; Pain management; Fatigue; Libido problems; Psychological difficulties in supporting the illness and treatments (anxiety, depression, etc.)		No, I completely relied on the healthcare team in charge of my treatment	No, I completely relied on the healthcare team in charge of my treatment	No, because I don't know today where to find this information	ST No	Rather difficult
4848	A patient	Woman	54	Under 65	54	5	Disability	Invalid	ST On sick leave/Disabled/Unemployment/Unemployed/Housewife	My breast cancer is HER2 positive (or a tumor overexpressing HER2)	Metastatic (extension outside the breast and axillary lymph nodes to other organs)	7	Marseille IPC	A Cancer Center (CLCC)	Medium city (20,000 to 99,999 inhabitants)	ST Medium, large city, Paris metropolitan area.	12	2016	69	Between 5 years and less than 10 years	No	Injection in hospital; Tablet/capsule to take at home	Tablet and injection	A liberal nurse	ST A nurse	That it is easy to call on the healthcare team when you need it, you feel well supported	Yes	Accompaniment to medical appointments		I don't think I have all the information about my illness but I rely completely on the healthcare team	Yes quite	ST Yes	Advances in clinical research, therapeutic trials; Prognosis; Alternative and complementary medicines (hypnosis, acupuncture, dietary supplements, etc.)		A local healthcare professional (pharmacist, general practitioner, etc.)		Practicing physical activity adapted to my illness with professionals		At least one supportive care offered	Confident;Surrounded	At least one positive item	Only positive items	Adverse effects of treatments; Libido problems		No, I completely relied on the healthcare team in charge of my treatment	No, I completely relied on the healthcare team in charge of my treatment	No, because I don't know today where to find this information	ST No	I don't know
4849	A patient	Woman	41	Under 65	41	2		Working part-time	ST Active	My breast cancer is HER2 positive (or a tumor overexpressing HER2)	Metastatic (extension outside the breast and axillary lymph nodes to other organs)	4		A Hospital Center (CH)	Small town (2,000 to 19,999 inhabitants)	ST Rural, small town	11	2016	70	Between 5 years and less than 10 years	No	Injection in hospital	Only injections	I am not accompanied by a nurse	I am not accompanied by a nurse	That it is easy to call on the healthcare team when you need it, you feel well supported	Yes	Moral and psychological support		I feel well informed about my illness	Yes quite	ST Yes	New treatments available; The particularities of HER2-positive breast cancer compared to other cancers; The particularities of metastatic breast cancer; Alternative and complementary medicines (hypnosis, acupuncture, food supplements, etc.)		I am not looking for information about my illness		Consultation with a psychologist/psychiatrist; Practice of physical activity adapted to my illness with professionals; Consultation for sexual disorders linked to the illness; Socio-aesthetics (beautician, etc.)		At least one supportive care offered	Combative;Determined	At least one positive item	Only positive items	Adverse effects of treatments; Costs linked to the disease; Fatigue; Administrative management of the disease; Intellectual difficulties (memory, concentration, etc.)		Yes, I shared my desires and expectations regarding my treatment with the healthcare team and they were taken into account	ST Yes, I expressed my desires	No, because I don't know today where to find this information	ST No	I don't know
4855	A patient	Woman	64	Under 65	64	4		Retired	Retired	My breast cancer is HER2 positive (or a tumor overexpressing HER2)	Metastatic (extension outside the breast and axillary lymph nodes to other organs)	6		A private breast center	Small town (2,000 to 19,999 inhabitants)	ST Rural, small town	4	2018	53	Between 3 years and less than 5 years	Yes	Injection in hospital	Only injections	I am not accompanied by a nurse	I am not accompanied by a nurse	It is difficult to call on the healthcare team when you need it, you feel isolated	No			I don't think I have all the information about my illness and I would like to know more	Yes quite	ST Yes	Adverse effects; The particularities of metastatic breast cancer; The risk of relapse		A local health professional (pharmacist, general practitioner, etc.); Specialized health websites (including discussion forums)		Consultation with a psychologist/psychiatrist;Consultation with a dietitian, nutrition specialist		At least one supportive care offered	Combative;Determined;Alone;Powerless	At least one positive item	At least one negative item	Adverse effects of treatments; The impact on my professional life; Pain management; Fatigue		No, I completely relied on the healthcare team in charge of my treatment	No, I completely relied on the healthcare team in charge of my treatment	No, although I know where to find this information	ST No	I don't know
[truncated: 21 more rows]
[truncated: 52 more columns]

## Sheet: Data (with codes)
sys_RespNum	Q1	Q2	Q3	Q4	Q4_5_other	Q5	Q6	Q7	Q7_7_other	Q8	Q9_mm	Q9_yyyy	Q10	Q11	Q12	Q13	Q14	Q15	Q15_7_other	Q16	Q17	Q18	Q18_10_other	Q19	Q19_9_other	Q20	Q20_8_other	Q21	Q22	Q22_12_other	Q23	Q24	Q25	Q26	Q26_17_other	Q27	Q28	Q29	Q30	Q30_10_other	SF36v2GH1	SF36v2PF02	SF36v2PF04	SF36v2RP2	SF36v2RP3	SF36v2RE2	SF36v2RE3	SF36v2BP2	SF36v2MH3
[truncated: 273 more rows]
[truncated: 3 more columns]

## Sheet: Index questions
Variable information
Variable	Label
Q1	Q1 - You are:
Q2	Q2 - You are:
Q3	Q3 - Age (recode)
[truncated: 50 more rows]

## Sheet: Index responses
Variable values
[truncated: 228 more rows]
