# Supplementary material for: HERmione: Understanding the Needs of Patients Living with Metastatic HER2-Positive Breast Cancer Through a Cross-Sectional Survey in Parallel with Patients and Oncologists
Source: Cancers (Basel). 2025 Apr 17;17(8):1349. doi: 10.3390/cancers17081349 (PMC12025477; doi:10.3390/cancers17081349)
Supplement: Supplementary file 1 [file cancers-17-01349-s001.zip › Supplementary file 4_oncologist dataset.xlsx]

## Sheet: Data (with labels)
ID	Q1	Q2	Q3	AGE GROUP	Q4	Q5	Q5OTHER	Q6(1)	Q7(1)	Q7(2)	Q8(1)	Q9	Q10	Q11	Q12	Q13_1	Q13_2	Q13_3	Q13_4	Q13_5	Q13_6	Q13_7	Q13_8	Q13_9	Q13_10	Q13OTHER	Q14_1	Q14_2	Q14_3	Q14_4	Q14_5	Q14_6	Q14_7	Q14_8	Q14OTHER	Q15_1	Q15_2	Q15_3	Q15_4	Q15_5	Q15_6	Q15_7	Q15_8	Q15_9	Q15_10	Q16_1	Q16_2	Q16_3	Q16_4
345055	Oncologist	A man	40	40 to 49 years	Mostly hospital practice (= more than 50% of working time)	A Regional Hospital Centre (RHC)		20	70	30	50	Somewhat satisfactory	Nothing more	That it's easy to call on the care team when they need it, and that they feel well looked after	They feel well informed about their illness	Prognosis	New treatments available	Advances in clinical research and therapeutic trials	Risk of relapse								Support from a social worker	Consultation with a dietician or nutrition specialist	Practicing physical activity adapted to my illness with professionals	Consultation with a pain management specialist	Socio-aesthetics (beautician...)	Consultation with a psychologist/psychiatrist				Combatives	Surrounded	Confident	Determined	Anxious, depressed						The impact on their professional life	Adverse effects of treatments	Tiredness	Psychological difficulties in supporting the illness and treatments (anxiety, depression, etc.)
261089	Oncologist	A man	55	50 to 59 years	Mostly hospital practice (= more than 50% of working time)	A University Hospital Centre (CHU)		20	50	50		Quite satisfactory	DK	That it's easy to turn to the care team when they need it, and that they feel well looked after	They feel well informed about their illness	The particularities of HER2-positive breast cancer compared with other cancers											I do not offer supportive care									Surrounded	Combatives	Optimists								Psychological difficulties in supporting the illness and treatments (anxiety, depression, etc.)
135146	Oncologist	A man	59	50 to 59 years	Mostly hospital practice (= more than 50% of working time)	A Hospital Centre (CH)		10	30	70	70	Somewhat satisfactory	additional time	That it's easy to turn to the care team when they need it, they feel well looked after	They feel well informed about their illness	Advances in clinical research and therapeutic trials	New treatments available	Current treatments	Undesirable effects	The particularities of HER2-positive breast cancer compared with other cancers	Prognosis						Other, please specify: |AUTRE:Q14AUTRE|	Socio-aesthetics (beautician, etc.)	Consultation with a psychologist/psychiatrist	Consultation with a dietician, nutrition specialist	Practicing physical activity adapted to my illness with professionals	Consultation with a pain management specialist	Support from a social worker		sophrology	Anxious, depressed	Alone	Confident	Surrounded	Combatives	Determined					Pain management	Relationships with loved ones	Adverse effects of treatments	The impact on their professional life
134666	Oncologist	A man	50	50 to 59 years	Mostly hospital practice (= more than 50% of working time)	A Regional Hospital Centre (RHC)		20	50	50		Somewhat satisfactory	CONSULTATION WITH A COORDINATING NURSE	That it's easy to turn to the care team when they need it, they feel well looked after	They feel well informed about their illness	Prognosis	The risk of relapse	Undesirable effects									Socio-aesthetics (beautician...)	Consultation with a dietician or nutrition specialist	Support from a social worker	Consultation with a pain management specialist	Practicing physical activity adapted to my illness with professionals	Consultation with a psychologist/psychiatrist				Anxious, depressed										Adverse effects of treatments
614608	Oncologist	A woman	59	50 to 59 years	Mostly hospital practice (= more than 50% of working time)	A Hospital Centre (CH)		15	60	40	100	Quite satisfactory	simplify appointments for cardiac monitoring	That it's easy to turn to the care team when they need it, they feel well looked after	They do not have all the information about their illness, but they rely completely on their healthcare team	Prognosis	The particularities of metastatic breast cancer	Risk of relapse	Characteristics of HER2-positive breast cancer compared with other cancers	Undesirable effects							Socio-aesthetics (beautician...)	Physical activity adapted to my illness with professionals	Consultation with a pain management specialist	Consultation with a psychologist/psychiatrist	Consultation with a dietician, nutrition specialist	Support from a social worker				Anxious, depressed	Determined	Combatives								Psychological difficulties in supporting the illness and treatments (anxiety, depression, etc.)	Relationships with loved ones	The impact on their professional life	Tiredness
659193	Oncologist	A man	37	Less than 40 years	Mostly hospital practice (= more than 50% of working time)	A Hospital Centre (CH)		25	60	40	60	Somewhat satisfactory	personalised follow-up sheet for each patient	That it's easy to turn to the care team when they need it, they feel well looked after	They do not have all the information about their illness and would like to know more	Risk of relapse	Undesirable effects	Advances in clinical research and therapeutic trials	Characteristics of metastatic breast cancer	Characteristics of HER2-positive breast cancer compared with other cancers							Consultation with a specialist in pain management	Physical activity adapted to my illness with professionals	Consultation with a dietician, nutrition specialist	Support from a social worker	Consultation with a psychologist/psychiatrist	Socio-aesthetics (beautician...)				Anxious, depressed	Combatives	Confident								Tiredness	Psychological difficulties in supporting the illness and treatments (anxiety, depression, etc.)	Relations with healthcare teams
656776	Oncologist	A man	34	Less than 40 years	Mostly self-employed (= more than 50% of working time)	A clinic		10	50	50	80	Quite satisfactory	Implementation of remote monitoring and connected monitoring	That it's easy to turn to the care team when they need it, they feel well looked after	They feel well informed about their illness	Characteristics of HER2-positive breast cancer compared with other cancers	Risk of relapse	Alternative and complementary medicines (hypnosis, acupuncture, dietary supplements, etc.)									Consultation with a pain management specialist	Socio-aesthetics (beautician, etc.)	Support from a social worker	Consultation with a dietician, nutrition specialist	Consultation with a psychologist/psychiatrist	Practicing physical activity adapted to my illness with professionals				Determined	Surrounded	Combatives	Optimists	Confident						Administrative management of their illness	Intellectual difficulties (memory, concentration, etc.)	Adverse effects of treatments	Tiredness
786025	Oncologist	A woman	30	Less than 40 years	Mostly hospital practice (= more than 50% of working time)	A Cancer Research Centre (CLCC)		20	65	35	10	Somewhat satisfactory	Advanced practice nurses or improved monitoring by private nurses	That it's easy to turn to the care team when they need it, they feel well looked after	They feel well informed about their illness	Undesirable effects	New treatments available	Advances in clinical research and therapeutic trials	Risk of relapse	Current treatments	Prognosis						Consultation with a dietician or nutrition specialist	Consultation with a psychologist/psychiatrist	Support from a social worker							Surrounded	Combatives									Adverse effects of treatments	Tiredness	Psychological difficulties in supporting the illness and treatments (anxiety, depression, etc.)	Relationships with loved ones
711353	Oncologist	A man	32	Less than 40 years	Mostly hospital practice (= more than 50% of working time)	A Cancer Research Centre (CLCC)		20	40	60	80	Somewhat satisfactory	Patient networks	That it is difficult to turn to the care team when they need it, because they feel isolated	They do not have all the information about their illness and would like to know more	Prognosis	Risk of relapse	The particularities of HER2-positive breast cancer compared with other cancers									Consultation with a pain management specialist	Socio-aesthetics (beautician, etc.)								Determined	Combatives									Psychological difficulties in supporting the illness and treatments (anxiety, depression, etc.)	Administrative management of their illness	Intellectual difficulties (memory, concentration, etc.)
207945	Oncologist	A woman	56	50 to 59 years	Mostly hospital practice (= more than 50% of working time)	A hospital centre (CH)		45	40	60	50	Quite satisfactory	Continuation of the same care	That it's easy to turn to the care team when they need it, they feel well looked after	They feel well informed about their illness	Prognosis	Characteristics of HER2-positive breast cancer compared with other cancers	Undesirable effects	Current treatments	Alternative and complementary medicines (hypnosis, acupuncture, dietary supplements, etc.)	New treatments available						Consultation with a psychologist/psychiatrist	Physical activity adapted to my illness with professionals	Socio-aesthetics (beautician...)							Confident	Surrounded	Determined	Combatives	Optimists						Other, specify: |OTHER:Q16OTHER|	The impact on their professional life	Psychological difficulties in supporting the illness and treatments (anxiety, depression, etc.)	Libido problems
540116	Oncologist	A man	35	Less than 40 years	Mostly hospital practice (= more than 50% of working time)	Regional Hospital Centre (CHR)		10	20	80	100	Somewhat satisfactory	More medical and paramedical support time	That it's easy to turn to the care team when they need it, they feel well looked after	They feel well informed about their illness	Alternative and complementary medicines (hypnosis, acupuncture, dietary supplements, etc.)	Characteristics of HER2-positive breast cancer compared with other cancers	Undesirable effects									Socio-aesthetics (beautician, etc.)	Consultation with a psychologist/psychiatrist	Consultation with a dietician, nutrition specialist	Support from a social worker						Resigned	Surrounded	Optimists	Combatives							Intellectual difficulties (memory, concentration, etc.)	Relations with healthcare teams	Psychological difficulties in supporting the illness and treatments (anxiety, depression, etc.)	Tiredness
611915	Oncologist	A man	31	Less than 40 years	Mostly hospital practice (= more than 50% of working time)	A Cancer Research Centre (CLCC)		25	65	35	50	Somewhat satisfactory	Regular nursing consultations by telephone to identify problems as quickly as possible and refer to the referring oncologist if necessary.	That it's easy to turn to the care team when they need it, they feel well looked after	They feel well informed about their illness	New treatments available	Risk of relapse	Characteristics of metastatic breast cancer	Advances in clinical research and therapeutic trials								Consultation with a social worker	Consultation with a pain management specialist	Practicing physical activity adapted to my illness with professionals	Consultation with a psychologist/psychiatrist						Optimists	Surrounded	Determined	Combatives							Adverse effects of treatments	Administrative management of their illness	Psychological difficulties in supporting the illness and treatments (anxiety, depression, etc.)	The impact on their professional life
500082	Oncologist	A man	36	Less than 40 years	Mostly hospital practice (= more than 50% of working time)	A Regional Hospital Centre (CHR)		100	50	50	75	Somewhat satisfactory	increase the availability of coordination nurses, provide better training for self-employed nurses, therapeutic education nurses, etc.	That it's easy to turn to the care team when they need it, they feel well looked after	They feel well informed about their illness	Undesirable effects	Risk of relapse	Prognosis	Alternative and complementary medicines (hypnosis, acupuncture, dietary supplements, etc.)								Care by a social worker	Consultation with a psychologist/psychiatrist	Practicing physical activity adapted to my illness with professionals	Socio-aesthetics (beautician...)	Consultation with a dietician, nutrition specialist					Optimists	Combatives									Tiredness	The impact on their professional life	Psychological difficulties in supporting the illness and treatments (anxiety, depression, etc.)	Adverse effects of treatments
134222	Oncologist	A man	59	50 to 59 years	Mostly hospital practice (= more than 50% of working time)	A University Hospital Centre (CHU)		100	30	70	65	Quite satisfactory	More nurses to take charge of this pathology.	That it is difficult to turn to the care team when they need it, because they feel isolated	They do not have all the information about their illness and would like to know more	Risk of relapse	Current treatments	Prognosis	Advances in clinical research and therapeutic trials	Undesirable effects	The particularities of metastatic breast cancer	The particularities of HER2-positive breast cancer compared with other cancers	Alternative and complementary medicines (hypnosis, acupuncture, dietary supplements, etc.)	New treatments available			Care by a social worker	Consultation with a psychologist/psychiatrist	Socio-aesthetics (beautician...)	Consultation for sexual disorders linked to illness	Practicing physical activity adapted to my illness with professionals	Consultation with a pain management specialist	Consultation with a dietician, nutrition specialist			Confident	Optimists	Surrounded	Combatives							Tiredness	Relationships with loved ones	Adverse effects of treatments	Psychological difficulties in supporting the illness and treatments (anxiety, depression, etc.)
493427	Oncologist	A man	33	Less than 40 years	Mostly self-employed (= more than 50% of working time)	A clinic		20	70	30	40	Somewhat satisfactory	Systematic coordination nurse Hotline	That it's easy to turn to the care team when they need it, they feel well looked after	They feel well informed about their illness	Current treatments	Undesirable effects	Advances in clinical research and therapeutic trials									Consultation with a dietician or nutrition specialist	Consultation with a social worker	Practicing physical activity adapted to my illness with professionals	Consultation with a psychologist/psychiatrist						Confident	Surrounded	Combatives								Other, specify: |OTHER:Q16OTHER|	Libido problems	Intellectual difficulties (memory, concentration, etc.)	Adverse effects of treatments
780690	Oncologist	A man	32	Less than 40 years	Mostly hospital practice (= more than 50% of working time)	A Cancer Research Centre (CLCC)		20	80	20	100	Quite satisfactory	Appropriate management with multiple support care providers	That it's easy to turn to the care team when they need it, they feel well looked after	They feel well informed about their illness	Alternative and complementary medicines (hypnosis, acupuncture, dietary supplements, etc.)											Consultation with a pain management specialist	Consultation with a psychologist/psychiatrist	Socio-aesthetics (beautician...)	Consultation with a dietician, nutrition specialist	Support from a social worker	Practicing physical activity adapted to my illness with professionals				Determined										Other, specify: |OTHER:Q16OTHER|	Tiredness	Adverse effects of treatments	Libido problems
790174	Oncologist	A man	32	Less than 40 years	Mostly hospital practice (= more than 50% of working time)	A hospital (CH)		15	70	30	100	Somewhat satisfactory	Education on the chronic nature of the disease	That it's easy to turn to the care team when they need it, they feel well looked after	They do not have all the information about their illness, but they rely completely on their healthcare team	Characteristics of HER2-positive breast cancer compared with other cancers	Advances in clinical research and therapeutic trials	Prognosis									Consultation with a dietician or nutrition specialist	Consultation with a specialist in pain management	Practicing physical activity adapted to my illness with professionals	Socio-aesthetics (beautician...)	Consultation with a psychologist/psychiatrist	Support from a social worker				Combative										Other, specify: |OTHER:Q16OTHER|	Psychological difficulties in supporting the illness and treatments (anxiety, depression, etc.)	The impact on their professional life	Tiredness
497467	Oncologist	A woman	33	Less than 40 years	Mostly hospital practice (= more than 50% of working time)	A Cancer Research Centre (CLCC)		30	40	60	50	Somewhat satisfactory	More monitoring and support by coordinating nurses	That it's easy to turn to the care team when they need it, they feel well looked after	They feel well informed about their illness	Characteristics of HER2-positive breast cancer compared with other cancers	Current treatments										Physical activity adapted to my illness with professionals	Consultation with a specialist in pain management								Optimists										The impact on their professional life	Adverse effects of treatments
614329	Oncologist	A woman	49	40 to 49 years	Mostly hospital practice (= more than 50% of working time)	A Cancer Research Centre (CLCC)		15	60	40	60	Somewhat satisfactory	consultation once every 2 weeks with IPA, on the medical side, to understand the role of the different treatments	That it is difficult to turn to the care team when they need it, because they feel isolated	They don't have all the information about their illness, but they rely completely on their healthcare team	Characteristics of HER2-positive breast cancer compared with other cancers	Advances in clinical research and therapeutic trials	Alternative and complementary medicines (hypnosis, acupuncture, dietary supplements, etc.)	Current treatments								Socio-aesthetics (beautician, etc.)	Consultation with a pain management specialist	Practicing physical activity adapted to my illness with professionals	Support from a social worker	Consultation with a psychologist/psychiatrist	Consultation with a dietician, nutrition specialist				Determined	Combatives									Tiredness	Psychological difficulties in supporting the illness and treatments (anxiety, depression, etc.)	Relationships with loved ones	Intellectual difficulties (memory, concentration, etc.)
499995	Oncologist	A man	41	40 to 49 years	Mixed practice (50% hospital and 50% community)	A clinic		40	30	70	35	Somewhat satisfactory	follow-up of patients on oral therapy	That it's easy to turn to the care team when they need it, they feel well looked after	They feel well informed about their illness	Alternative and complementary medicine (hypnosis, acupuncture, dietary supplements, etc.)	Undesirable effects	Risk of relapse	Prognosis								Physical activity adapted to my illness with professionals	Consultation with a dietician or nutrition specialist	Consultation with a psychologist/psychiatrist	Socio-aesthetics (beautician...)						Surrounded										Adverse effects of treatments	Psychological difficulties in supporting the illness and treatments (anxiety, depression, etc.)	The impact on their professional life
375321	Oncologist	A man	47	40 to 49 years	Mostly hospital practice (= more than 50% of working time)	A University Hospital Centre (CHU)		25	50	50	100	Quite satisfactory	don't know	That it's easy to turn to the care team when they need it, they feel well looked after	They feel well informed about their illness	Alternative and complementary medicine (hypnosis, acupuncture, dietary supplements, etc.)	Prognosis	Risk of relapse	Undesirable effects								Support from a social worker	Consultation with a dietician or nutrition specialist	Socio-aesthetics (beautician...)							Determined	Combatives									Other, specify: |OTHER:Q16OTHER|	Psychological difficulties in supporting the illness and treatments (anxiety, depression, etc.)	Intellectual difficulties (memory, concentration, etc.)	Tiredness
578877	Oncologist	A man	32	Less than 40 years	Mostly hospital practice (= more than 50% of working time)	A hospital centre (CH)		60	50	50	80	Somewhat satisfactory	Paramedical staff.	That it's easy to turn to the care team when they need it, they feel well looked after	They feel well informed about their illness	Prognosis											Consultation with a psychologist/psychiatrist									Pessimists										Adverse effects of treatments	Pain management
350020	Oncologist	A man	41	40 to 49 years	Mostly hospital practice (= more than 50% of working time)	A university hospital centre (CHU)		80	60	40		Quite satisfactory	Nothing	That it's easy to turn to the care team when they need it, they feel well looked after	They feel well informed about their illness	Prognosis	Advances in clinical research and therapeutic trials	Risk of relapse									Consultation with a dietician or nutrition specialist	Consultation for disease-related sexual problems	Socio-aesthetics (beautician...)	Support from a social worker	Practicing physical activity adapted to my illness with professionals	Consultation with a pain management specialist	Consultation with a psychologist			Pessimists	Anxious, depressed	Surrounded								Tiredness	Relationships with loved ones	Intellectual difficulties (memory, concentration, etc.)
287065	Oncologist	A woman	37	Less than 40 years	Mostly hospital practice (= more than 50% of working time)	A Cancer Research Centre (CLCC)		15	70	30	30	Somewhat satisfactory	no idea	That it's easy to turn to the care team when they need it, they feel well looked after	They feel well informed about their illness	Advances in clinical research and therapeutic trials	Alternative and complementary medicines (hypnosis, acupuncture, dietary supplements, etc.)	Prognosis	New treatments available								Socio-aesthetics (beautician, etc.)	Consultation for disease-related sexual problems	Consultation with a psychologist/psychiatrist	Practicing physical activity adapted to my illness with professionals	Consultation with a dietician, nutrition specialist	Support from a social worker	Consultation with a pain management specialist			Combative	Confident									Tiredness	The impact on their professional life	Relationships with loved ones	Intellectual difficulties (memory, concentration, etc.)
652830	Oncologist	A man	32	Less than 40 years	Mostly hospital practice (= more than 50% of working time)	Regional Hospital Centre (CHR)		10	40	60	40	Quite satisfactory	Apa	That it's easy to turn to the care team when they need it, they feel well looked after	They feel well informed about their illness	Prognosis	Risk of relapse	Current treatments	Characteristics of HER2-positive breast cancer compared with other cancers								Socio-aesthetics (beautician...)	Consultation with a dietician or nutrition specialist	Consultation with a pain management specialist	Consultation with a psychologist/psychiatrist	Practicing physical activity adapted to my illness with professionals	Support from a social worker				Combative	Determined	Surrounded								The impact on their professional life	Psychological difficulties in supporting the illness and treatments (anxiety, depression, etc.)
285513	Oncologist	A woman	38	Less than 40 years	Mostly hospital practice (= more than 50% of working time)	A University Hospital Centre (CHU)		99	50	50	60	Somewhat satisfactory	more frequent physical support	That it is difficult to turn to the care team when they need it, because they feel isolated	They do not have all the information about their illness and would like to know more	The particularities of HER2-positive breast cancer compared with other cancers	Alternative and complementary medicines (hypnosis, acupuncture, dietary supplements, etc.)	Prognosis	Risk of relapse	New treatments available							Consultation with a pain management specialist	Support from a social worker	Consultation with a psychologist/psychiatrist	Practicing physical activity adapted to my illness with professionals	Socio-aesthetics (beautician...)	Consultation with a dietician, nutrition specialist				Alone										Administrative management of their illness
786019	Oncologist	A woman	30	Less than 40 years	Pratique majoritairement libérale (= supérieur à 50% du temps de travail)	A Cancer Research Centre (CLCC)		30	50	50	80	Quite satisfactory	Automated cardio monitoring	That it's easy to turn to the care team when they need it, they feel well looked after	They do not have all the information about their illness and would like to know more	New treatments available	Undesirable effects	Current treatments									Consultation with a pain management specialist	Physical activity adapted to my illness with professionals	Consultation with a psychologist/psychiatrist	Socio-aesthetics (beautician...)	Consultation with a dietician, nutrition specialist	Consultation for sexual disorders linked to illness	Support from a social worker			Anxious, depressed	Determined	Combatives								Intellectual difficulties (memory, concentration, etc.)	Psychological difficulties in supporting the illness and treatments (anxiety, depression, etc.)	Pain management	Tiredness
255485	Oncologist	A woman	43	40 to 49 years	Mostly hospital practice (= more than 50% of working time)	A Hospital Centre (CH)		35	35	65	95	Somewhat satisfactory	more psychologist time	That it is difficult to turn to the care team when they need it, because they feel isolated	They don't have all the information about their illness and would like to know more	Characteristics of metastatic breast cancer	Advances in clinical research and therapeutic trials	New treatments available	Risk of relapse								Consultation with a psychologist/psychiatrist	Consultation with a dietician or nutrition specialist	Socio-aesthetics (beautician...)	Consultation with a pain management specialist	Support from a social worker					Pessimists	Anxious, depressed									The impact on their professional life	Relationships with loved ones	Pain management	Tiredness
132905	Oncologist	A man	50	50 to 59 years	Mostly hospital practice (= more than 50% of working time)	A University Hospital Centre (CHU)		10	50	50		Somewhat satisfactory	earlier access to care and CS	That it's easy to turn to the care team when they need it, they feel well looked after	They feel well informed about their illness	New treatments available	Advances in clinical research and therapeutic trials	Undesirable effects	Current treatments								Consultation with a social worker	Physical activity adapted to my illness with professionals	Consultation with a dietician, nutrition specialist	Consultation with a psychologist/psychiatrist	Consultation with a pain management specialist					Combative	Determined	Confident								Pain management	Tiredness	Intellectual difficulties (memory, concentration, etc.)	Relationships with loved ones
136249	Oncologist	A man	60	60 years and over	Mixed practice (50% hospital and 50% community)	A private breast centre		20	35	65	70	Somewhat satisfactory	day hospital for first prescription	That it's easy to turn to the care team when they need it, they feel well looked after	They don't have all the information about their illness but they rely completely on their healthcare team	Alternative and complementary medicines (hypnosis, acupuncture, dietary supplements, etc.)	Advances in clinical research and therapeutic trials	Characteristics of HER2-positive breast cancer compared with other cancers									Socio-aesthetics (beautician...)	Consultation with a psychologist/psychiatrist	Practicing physical activity adapted to my illness with professionals	Support from a social worker	Consultation with a dietician, nutrition specialist					Surrounded	Combatives	Determined								Other, specify: |OTHER:Q16OTHER|	Intellectual difficulties (memory, concentration, etc.)	Tiredness	The impact on their professional life
577572	Oncologist	A woman	38	Less than 40 years	Mostly hospital practice (= more than 50% of working time)	A Regional Hospital Centre (CHR)		20	60	40	20	Somewhat satisfactory	coordination of cardiological follow-up with an established network	That it's easy to turn to the care team when they need it, they feel well looked after	They feel well informed about their illness	Undesirable effects	Current treatments	Advances in clinical research and therapeutic trials									Socio-aesthetics (beautician...)	Physical activity adapted to my illness with professionals	Support from a social worker	Consultation with a psychologist/psychiatrist	Consultation with a dietician, nutrition specialist	Consultation with a pain management specialist				Optimists	Combatives									Psychological difficulties in supporting the illness and treatments (anxiety, depression, etc.)	The impact on their professional life	Intellectual difficulties (memory, concentration, etc.)	Tiredness
231493	Oncologist	A man	44	40 to 49 years	Mostly hospital practice (= more than 50% of working time)	A hospital centre (CH)		50	50	50	100	Quite satisfactory	nurse call	That it's easy to turn to the care team when they need it, they feel well looked after	They feel well informed about their illness	Current treatments											Physical activity adapted to my illness with professionals									Optimists										Adverse effects of treatments
170211	Oncologist	A man	51	50 to 59 years	Mostly hospital practice (= more than 50% of working time)	A Cancer Research Centre (CLCC)		10	20	80	20	Quite satisfactory	TREATMENT AT HOME	That it's easy to turn to the care team when they need it, they feel well looked after	They feel well informed about their illness	Risk of relapse	Advances in clinical research, therapeutic trials	Characteristics of HER2-positive breast cancer compared with other cancers									Support from a social worker	Consultation with a psychologist/psychiatrist	Consultation with a pain management specialist	Consultation for sexual disorders linked to illness	Practicing physical activity adapted to my illness with professionals	Consultation with a dietician, nutrition specialist	Socio-aesthetics (beautician...)			Anxious, depressed	Optimists	Surrounded	Combatives	Confident						The impact on their professional life	Psychological difficulties in supporting the illness and treatments (anxiety, depression, etc.)	Relationships with loved ones
785979	Oncologist	A man	31	Less than 40 years	Mostly hospital practice (= more than 50% of working time)	A University Hospital Centre (CHU)		80	20	80	95	Quite satisfactory	Introduction of socio-aesthetic care	That it's easy to turn to the care team when they need it, they feel well looked after	They don't have all the information about their illness, but they rely completely on their healthcare team	Prognosis	Undesirable effects	Characteristics of HER2-positive breast cancer compared with other cancers	Characteristics of metastatic breast cancer								Consultation with a dietician or nutrition specialist	Consultation with a psychologist/psychiatrist	Support from a social worker	Consultation with a pain management specialist						Combative	Surrounded									Other, specify: |OTHER:Q16OTHER|	Tiredness	Adverse effects of treatments	Libido problems
633034	Oncologist	A woman	53	50 to 59 years	Mostly hospital practice (= more than 50% of working time)	Regional Hospital Centre (CHR)		80	70	30	100	Quite satisfactory	FASTER RESULTS FROM FISH THAN THE 15 DAYS CURRENTLY REQUIRED	That it's easy to turn to the care team when they need it, they feel well looked after	They feel well informed about their illness	Advances in clinical research and therapeutic trials	Characteristics of HER2-positive breast cancer compared with other cancers	Characteristics of metastatic breast cancer									Socio-aesthetics (beautician, etc.)	Consultation with a psychologist/psychiatrist	Practicing physical activity adapted to my illness with professionals	Consultation for sexual disorders linked to illness	Consultation with a pain management specialist					Confident	Combatives	Surrounded	Optimists	Determined						Intellectual difficulties (memory, concentration, etc.)	Administrative management of their illness	The impact on their professional life	Tiredness
542411	Oncologist	A man	33	Less than 40 years	Mostly hospital practice (= more than 50% of working time)	Regional Hospital Centre (CHR)		20	80	20	80	Somewhat satisfactory	More time for supportive care	That it's easy to turn to the care team when they need it, they feel well looked after	They feel well informed about their illness	New treatments available	Prognosis	Characteristics of HER2-positive breast cancer compared with other cancers									Consultation with a dietician or nutrition specialist	Support from a social worker	Consultation for sexual disorders linked to illness	Socio-aesthetics (beautician...)						Determined	Combatives									Psychological difficulties in supporting the illness and treatments (anxiety, depression, etc.)	The impact on their professional life	Adverse effects of treatments	Relationships with loved ones
785974	Oncologist	A woman	30	Less than 40 years	Mostly hospital practice (= more than 50% of working time)	A Hospital Centre (CH)		20	80	20	100	Somewhat satisfactory	better pathway for cardiological monitoring, better pathway for subcutaneous treatments	That it's easy to turn to the care team when they need it, they feel well looked after	They feel well informed about their illness	Current treatments	Undesirable effects	The risk of relapse	Alternative and complementary medicines (hypnosis, acupuncture, dietary supplements, etc.)	Characteristics of HER2-positive breast cancer compared with other cancers	Prognosis	Advances in clinical research and therapeutic trials					Consultation with a social worker	Consultation with a dietician or nutrition specialist	Consultation with a psychologist/psychiatrist	Socio-aesthetics (beautician...)	Consultation with a pain management specialist	Practicing physical activity adapted to my illness with professionals	Consultation for sexual disorders linked to illness			Determined	Combatives	Alone								Other, specify: |OTHER:Q16OTHER|	Intellectual difficulties (memory, concentration, etc.)	The impact on their professional life	Tiredness
568076	Oncologist	A woman	34	Less than 40 years	Mostly hospital practice (= more than 50% of working time)	A Cancer Research Centre (CLCC)		20	5	95	40	Somewhat unsatisfactory	Molecular RTB	That it is difficult to turn to the care team when they need it, because they feel isolated	They do not have all the information about their illness and would like to know more	Alternative and complementary medicines (hypnosis, acupuncture, dietary supplements, etc.)	Characteristics of metastatic breast cancer	Characteristics of HER2-positive breast cancer compared with other cancers	Risk of relapse	Undesirable effects							Socio-aesthetics (beautician, etc.)	Consultation with a dietician or nutrition specialist	Practicing physical activity adapted to my illness with professionals	Consultation with a psychologist/psychiatrist						Combatives										Other, specify: |OTHER:Q16OTHER|	Adverse effects of treatments	Libido problems	Administrative management of their illness
136292	Oncologist	A woman	60	60 years and over	Mostly hospital practice (= more than 50% of working time)	University Hospital Centre (CHU)		20	50	50	20	Somewhat satisfactory	MORE ADVANCED PRACTICE NURSING POSTS	That it's easy to turn to the care team when they need it, they feel well looked after	They feel well informed about their illness	The particularities of HER2-positive breast cancer compared with other cancers	Prognosis	Current treatments	Undesirable effects								Consultation with a dietician or nutrition specialist	Consultation with a pain management specialist	Consultation for sexual disorders linked to illness	Practicing physical activity adapted to my illness with professionals	Consultation with a psychologist/psychiatrist	Support from a social worker				Confident	Determined	Combatives								The impact on their professional life	Psychological difficulties in supporting the illness and treatments (anxiety, depression, etc.)	Tiredness	Libido problems
353993	Oncologist	A man	51	50 to 59 years	Mostly hospital practice (= more than 50% of working time)	Regional Hospital Centre (CHR)		20	50	50	100	Somewhat satisfactory	Home monitoring of toxicity	That it's easy to turn to the care team when they need it, they feel well looked after	They don't have all the information about their illness, but they rely completely on their healthcare team	Le risque de rechute	Undesirable effects	Prognosis									Socio-aesthetics (beautician, etc.)	Consultation with a specialist in pain management	Consultation with a dietician, nutrition specialist	Support from a social worker	Consultation with a psychologist/psychiatrist	Practicing physical activity adapted to my illness with professionals				Déterminées	Optimists	Confident								Psychological difficulties in supporting the illness and treatments (anxiety, depression, etc.)	Administrative management of their illness	Intellectual difficulties (memory, concentration, etc.)	Tiredness
[truncated: 66 more columns]

## Sheet: Data (with codes)
ID	Q1	Q2	Q3	RECOAGE	Q4	Q5	Q5OTHER	Q6(1)	Q7(1)	Q7(2)	Q8(1)	Q9	Q10	Q11	Q12	Q13_1	Q13_2	Q13_3	Q13_4	Q13_5	Q13_6	Q13_7	Q13_8	Q13_9	Q13_10	Q13OTHER	Q14_1	Q14_2	Q14_3	Q14_4	Q14_5	Q14_6	Q14_7	Q14_8	Q14OTHER	Q14REC	Q15_1	Q15_2	Q15_3	Q15_4	Q15_5	Q15_6	Q15_7	Q15_8	Q15_9	Q15_10	Q16_1	Q16_2	Q16_3
345055	1	2	40	2	2	3		20	70	30	50	2	Nothing more	1	1	5	2	3	8								6	4	3	1	7	2				6;4;3;1;7;2;;	2	4	1	5	9						2	1	5
261089	1	2	55	3	2	2		20	50	50	-1	1	DK	1	1	6											9									9;;;;;;;	4	2	3								10
135146	1	2	59	3	2	4		10	30	70	70	2	extra time	1	1	3	2	1	4	6	5						8	7	2	4	3	1	6		sophrology	8;7;2;4;3;1;6;	9	7	1	4	2	5					3	6	1
134666	1	2	50	3	2	3		20	50	50	-1	2	COORDINATION IDEA CONSULTATION	1	1	5	8	4									7	4	6	1	3	2				7;4;6;1;3;2;;	9										1
614608	1	1	59	3	2	4		15	60	40	100	1	simplify appointments for cardiac monitoring	1	3	5	7	8	6	4							7	3	1	2	4	6				7;3;1;2;4;6;;	9	5	2								10	6	2
659193	1	2	37	1	2	4		25	60	40	60	2	personalized follow-up sheet for each patient	1	2	8	4	3	7	6							1	3	4	6	2	7				1;3;4;6;2;7;;	9	2	1								5	10	7
656776	1	2	34	1	1	5		10	50	50	80	1	Setting up remote monitoring and connected monitoring	1	1	6	8	9									1	7	6	4	2	3				1;7;6;4;2;3;;	5	4	2	3	1						8	9	1
786025	1	1	30	1	2	1		20	65	35	10	2	Advanced practice IDE or improvement of monitoring by liberal IDE	1	1	4	2	3	8	1	5						4	2	6							4;2;6;;;;;	4	2									1	5	10
711353	1	2	32	1	2	1		20	40	60	80	2	Patient networks	2	2	5	8	6									1	7								1;7;;;;;;	5	2									10	8	9
207945	1	1	56	3	2	4		45	40	60	50	1	Continuation of the same support	1	1	5	6	4	1	9	2						2	3	7							2;3;7;;;;;	1	4	5	2	3						12	2	10
540116	1	2	35	1	2	3		10	20	80	100	2	More medical and paramedical support time	1	1	9	6	4									7	2	4	6						7;2;4;6;;;;	6	4	3	2							9	7	10
611915	1	2	31	1	2	1		25	65	35	50	2	Regular nursing consultation by telephone to identify problems as quickly as possible and refer them to the referring oncologist if necessary.	1	1	2	8	7	3								6	1	3	2						6;1;3;2;;;;	3	4	5	2							1	8	10
500082	1	2	36	1	2	3		100	50	50	75	2	increase the availability of coordination nurses, better train liberal nurses, therapeutic education nurses	1	1	4	8	5	9								6	2	3	7	4					6;2;3;7;4;;;	3	2									5	2	10
134222	1	2	59	3	2	2		100	30	70	65	1	More nurses who take care of this pathology.	2	2	8	1	5	3	4	7	6	9	2			6	2	7	5	3	1	4			6;2;7;5;3;1;4;	1	3	4	2							5	6	1
493427	1	2	33	1	1	5		20	70	30	40	2	Systematic coordination nurse Hotline	1	1	1	4	3									4	6	3	2						4;6;3;2;;;;	1	4	2								12	11	9
780690	1	2	32	1	2	1		20	80	20	100	1	Adapted care with multiple supportive care providers	1	1	9											1	2	7	4	6	3				1;2;7;4;6;3;;	5										12	5	1
790174	1	2	32	1	2	4		15	70	30	100	2	Education on the chronic nature of the disease	1	3	6	3	5									4	1	3	7	2	6				4;1;3;7;2;6;;	2										12	10	2
497467	1	1	33	1	2	1		30	40	60	50	2	More monitoring and support from nurse coordinators	1	1	6	1										3	1								3;1;;;;;;	3										2	1
614329	1	1	49	2	2	1		15	60	40	60	2	consultation once in 2 with IPA, on the medical level knowing the place of the different treatments	2	3	6	3	9	1								7	1	3	6	2	4				7;1;3;6;2;4;;	5	2									5	10	6
499995	1	2	41	2	3	5		40	30	70	35	2	monitoring of patients on oral therapy	1	1	9	4	8	5								3	4	2	7						3;4;2;7;;;;	4										1	10	2
375321	1	2	47	2	2	2		25	50	50	100	1	I don't know	1	1	9	5	8	4								6	4	7							6;4;7;;;;;	5	2									12	10	9
578877	1	2	32	1	2	4		60	50	50	80	2	Paramedical staff.	1	1	5											2									2;;;;;;;	8										1	3
350020	1	2	41	2	2	2		80	60	40	-1	1	Nothing	1	1	5	3	8									4	5	7	6	3	1	2			4;5;7;6;3;1;2;	8	9	4								5	6	9
287065	1	1	37	1	2	1		15	70	30	30	2	no idea	1	1	3	9	5	2								7	5	2	3	4	6	1			7;5;2;3;4;6;1;	2	1									5	2	6
652830	1	2	32	1	2	3		10	40	60	40	1	Apa	1	1	5	8	1	6								7	4	1	2	3	6				7;4;1;2;3;6;;	2	5	4								2	10
285513	1	1	38	1	2	2		99	50	50	60	2	more frequent physical support	2	2	6	9	5	8	2							1	6	2	3	7	4				1;6;2;3;7;4;;	7										8
786019	1	1	30	1	1	1		30	50	50	80	1	Automated cardio monitoring	1	2	2	4	1									1	3	2	7	4	5	6			1;3;2;7;4;5;6;	9	5	2								9	10	3
255485	1	1	43	2	2	4		35	35	65	95	2	increase in psychologist time	2	2	7	3	2	8								2	4	7	1	6					2;4;7;1;6;;;	8	9									2	6	3
132905	1	2	50	3	2	2		10	50	50	-1	2	earlier access to care and CS	1	1	2	3	4	1								6	3	4	2	1					6;3;4;2;1;;;	2	5	1								3	5	9
136249	1	2	60	4	3	6		20	35	65	70	2	primary prescription day hospital	1	3	9	3	6									7	2	3	6	4					7;2;3;6;4;;;	4	2	5								12	9	5
577572	1	1	38	1	2	3		20	60	40	20	2	coordination of cardiological monitoring with an established network	1	1	4	1	3									7	3	6	2	4	1				7;3;6;2;4;1;;	3	2									10	2	9
231493	1	2	44	2	2	4		50	50	50	100	1	Nurse call	1	1	1											3									3;;;;;;;	3										1
170211	1	2	51	3	2	1		10	20	80	20	1	HOME TREATMENT	1	1	8	3	6									6	2	1	5	3	4	7			6;2;1;5;3;4;7;	9	3	4	2	1						2	10	6
785979	1	2	31	1	2	2		80	20	80	95	1	Implementation of socio-aesthetic treatments	1	3	5	4	6	7								4	2	6	1						4;2;6;1;;;;	2	4									12	5	1
633034	1	1	53	3	2	3		80	70	30	100	1	TO HAVE THE RESULT OF THE FISH FASTER THAN CURRENTLY WE NEED 15 DAYS	1	1	3	6	7									7	2	3	5	1					7;2;3;5;1;;;	1	2	4	3	5						9	8	2
542411	1	2	33	1	2	3		20	80	20	80	2	More supportive care time	1	1	2	5	6									4	6	5	7						4;6;5;7;;;;	5	2									10	2	1
785974	1	1	30	1	2	4		20	80	20	100	2	best route for cardiological monitoring, best route for subcutaneous treatments	1	1	1	4	8	9	6	5	3					6	4	2	7	1	3	5			6;4;2;7;1;3;5;	5	2	7								12	9	2
568076	1	1	34	1	2	1		20	5	95	40	3	molecular rtb	2	2	9	7	6	8	4							7	4	3	2						7;4;3;2;;;;	2										12	1	11
136292	1	1	60	4	2	2		20	50	50	20	2	BENEFIT FROM MORE ADVANCED PRACTICE NURSING POSITIONS	1	1	6	5	1	4								4	1	5	3	2	6				4;1;5;3;2;6;;	1	5	2								2	10	5
353993	1	2	51	3	2	3		20	50	50	100	2	Home toxicity monitoring	1	3	8	4	5									7	1	4	6	2	3				7;1;4;6;2;3;;	5	3	1								10	8	9
[truncated: 67 more columns]

## Sheet: Index (questions+responses)
Question	Title	No. of possible responses
NUMB3	NUMB3	1
ACCEPT	Do you agree to take part in this survey under these conditions?	1
Q1	Q1. You are:	1
Q1OTHER	Q1OTHER	1
Q2	Q2. You are:	1
Q3	Q3. How old are you?	1
AGE GROUP	AGE GROUP	1
Q4	Q4. Which of the following best describes your practice?	1
	only one possible answer
Q5	Q5. In which establishment do you work?	1
	only one possible answer
Q5OTHER	Q5OTHER	1
CPV	Please indicate the postal code of your municipality of practice	1
VILLEV	In which town do you live?	1
DEPV	Department	1
UDA9V	UDA9V	1
UDA5V	UDA5V	1
REGN	REGION	1
REGION13	REGION	1
UU9V	UU9V	1
AGGLOV	URBAN UNIT	1
UU4V	uu4	1
UU4_MG	uu4	1
Q6. How much of your activity do you devote to the care of patients with HER2+ cancer?
Specify a percentage ranging from 0 to 100%
Q6(1)	Part of my activity devoted to the care of patients with HER2+ cancer:	1
Q7. Among these HER2+ patients, what percentage of them are…
The total must equal 100%
Q7(1)	In the early stages:	1
Q7(2)	In the metastatic stage:	1
Q8. In your opinion, as part of their follow-up, what percentage of patients with metastatic HER2+ cancer are accompanied by a nurse (coordination, advanced practice, private)?
Q8(1)	Proportion of metastatic HER2+ patients accompanied by a nurse:	1
Q9	Q9. Overall, would you say that the patient journey for patients with metastatic HER2+ breast cancer currently implemented in your facility is satisfactory?	1
Q10	Q10. In your opinion, what could be implemented to improve the journey of patients with metastatic HER2+ breast cancer within your establishment?	1
Q11	Q11.Would you say that, in the context of monitoring their illness, these patients tend to feel...	1
Q12	Q12.In your opinion, which of these statements best describes your patients overall?	1
	Only one possible answer
Q13	Q13. Which of the following aspects of metastatic HER2+ cancer do your patients need information about?	10
	Many possible responses
Q13OTHER	Q13OTHER	1
Q14	Q14. Do you offer the following different supportive care to your patients with metastatic HER2+ cancer?	8
	Many possible responses
Q14OTHER	Q14OTHER	1
Q15	Q15. Would you say that when faced with illness, patients with HER2+ cancer especially feel...	10
	Many possible responses
Q16	Q16. In your opinion, what are the main difficulties that patients encounter since the announcement of their disease at the metastatic stage?	12
	Many possible responses
Q16OTHER	Q16OTHER	1
Q17	Q17.In your opinion, involving patients in the choice of treatments is...	1
Q18	Q18. Would you say that you involve patients in the choice of treatments at the time of initiation?	1
Q19	Q19. Currently, would you say that you are well informed or not about therapeutic innovations in metastatic HER2+ breast cancer?	1
Q20	Q20. Do you communicate to your patients information on therapeutic innovations against metastatic HER2+ breast cancer?	1
Q21	Q21. In your opinion, what are the most difficult side effects related to treatments for patients with metastatic HER2+ cancer to manage?	17
	Many possible responses
Q21OTHER	Q21OTHER	1
Q22	Q22. When the progression of the disease to the metastatic stage is announced, who is responsible for explaining new treatments and the associated adverse effects?	1
	Only one possible answer
Q22OTHER	Q22OTHER	1
Q23	Q23. In your opinion, for patients, the use of targeted therapies, oral anticancer treatments specific to these metastatic HER2+ breast cancers present...	1
Q24	Q24. In your opinion, what are the main advantages perceived by patients from the use of targeted therapies, oral anticancer treatments specific to metastatic HER2+ breast cancer?	13
	Oral anticancer treatments are...
	Many possible responses
Q25	Q25. What do you think are the main disadvantages of using targeted therapies, oral anticancer treatments specific to metastatic HER2+ breast cancer?	8
	Oral anticancer treatments are...
	Many possible responses
Q26	Q26. And in your opinion, what would be important to put in place to help patients take oral anti-cancer treatment at home?	10
	Many possible responses
Q26OTHER	Q26OTHER	1
Code plans
[NUMB3]
ID
Numerical variable
[ACCEPT]
Do you agree to participate in this survey under such conditions?
1	Yes
2	No
[Q1]
Q1. You are:
1	Oncologist
2	Other, specify: |OTHER:Q1OTHER|
[Q2]
Q2. You are:
1	A woman
2	A man
[Q3]
Q3. What is your age?
Numerical variable	Range: 18:99
[AGE GROUP]
AGE GROUP
1	Under 40 years of age
2	40 to 49 years
3	50 to 59 years
4	60 years and over
[Q4]
Q4.Which of these proposals best suits your practice?
Only one possible answer
1	Mostly liberal practice (= greater than 50% of working time)
2	Mainly hospital practice (= greater than 50% of working time)
3	Mixed practice (50% hospital and 50% city)
[Q5]
Q5.In which establishment do you work?
Only one possible answer
1	A Cancer Center (CLCC)
2	A University Hospital Center (CHU)
3	A Regional Hospital Center (CHR)
4	A Hospital Center (CH)
5	A clinic
6	A private breast center
7	Other, specify: |OTHER:Q5OTHER|
[CPV]
Please indicate the postal code of your municipality of practice
Numerical variable	Scope: 1000:99999
[DEPV]
Department
Numerical variable	Scope: 1:99999
[UDA9V]
UDA9V
Numerical variable	Range: 0:9
[UDA5V]
UDA5V
1	Ile-de-France
2	North West
3	Northeast
4	South West
5	South East
[REGN]
REGION
1	Parisian region
2	North
3	East
4	BP East
5	BP West
6	West
7	South West
8	South East
9	Mediterranean
[REGION13]
REGION
1	Auvergne-Rhône-Alpes
2	Bourgogne-Franche-Comté
3	Bretagne
4	Centre-Val de Loire
5	Corse
6	Grand Est
7	Hauts-de-France
8	Ile-de-France
9	Normandie
10	Nouvelle-Aquitaine
11	Occitanie
12	Pays de la Loire
13	Provence-Alpes-Côte d'Azur
[UU9V]
UU9V
Numerical variable	Range: 0:9
[AGGLOV]
URBAN UNIT
1	Rural commune
2	2,000 to 20,000 inhabitants
3	20,000 to 100,000 inhabitants
4	> 100,000 inhabitants
5	Paris metropolitan area
[UU4V]
uu4
1	Less than 20,000 inhabitants
2	20,000 to 100,000 inhabitants
3	More than 100,000 inhabitants
4	Paris metropolitan area
[UU4_MG]
uu4
1	Rural
2	Less than 20,000
3	20,000 to 99,999
4	100,000 and more
[Q6]
Q6. How much of your activity do you devote to the care of patients with HER2+ cancer?
Specify a percentage ranging from 0 to 100%
Numerical variable	Range: 0:100
[Q7]
Q7.Among these HER2+ patients, what percentage of them are…
The total must equal 100%
Numerical variable	Range: 1:100
[Q8]
Q8. In your opinion, as part of their follow-up, what percentage of patients with metastatic HER2+ cancer are accompanied by a nurse (coordination, advanced practice, private)?
Numerical variable	Range: 0:100
[Q9]
Q9. Overall, would you say that the patient pathway for patients with metastatic HER2+ breast cancer currently implemented in your establishment is satisfactory?
1	Completely satisfactory
2	Quite satisfying
3	Rather unsatisfactory
4	Not at all satisfactory
[Q11]
Q11.Would you say that, in the context of monitoring their illness, these patients tend to feel…
1	That it is easy to call on the healthcare team when they need it, they feel well supported
2	That it is difficult to turn to the healthcare team when they need it, they feel isolated
[Q12]
Q12.In your opinion, which of these statements best describes your patients overall?
Only one possible answer
1	They feel well informed about their illness
2	They do not have all the information about their illness and want to know more
3	They do not have all the information about their illness but they rely completely on their healthcare team
[Q13]
Q13. Which of the following aspects of metastatic HER2+ cancer do your patients need information about?
Multiple responses possible
1	Current treatments
2	New treatments available
3	Advances in clinical research, therapeutic trials
4	Adverse effects
5	The prognosis
6	The particularities of HER2-positive breast cancer compared to other cancers
7	The particularities of metastatic breast cancer
8	The risk of relapse
9	Alternative and complementary medicines (hypnosis, acupuncture, food supplements, etc.)
10	Other (specify): |OTHER:Q13OTHER|
[Q14]
Q14. Do you offer the following different supportive care to your patients with metastatic HER2+ cancer?
Multiple responses possible
1	Consultation with a pain management specialist
2	Consultation with a psychologist/psychiatrist
3	Practicing physical activity adapted to my illness with professionals
4	Consultation with a dietician, nutrition specialist
5	Consultation for sexual disorders linked to illness
6	Support from a social worker
7	Socio-aesthetics (beautician...)
8	Other, specify: |OTHER:Q14OTHER|
9	I do not offer supportive care
[Q15]
Q15. Would you say that when faced with illness, patients with HER2+ cancer especially feel…
Multiple responses possible
1	Confident
2	Combatives
3	Optimists
4	Surrounded
5	Determined
6	Resigned
7	Alone
8	Pessimists
9	Anxious, depressed
10	Helpless
[Q16]
Q16. In your opinion, what are the main difficulties that patients encounter since the announcement of their disease at the metastatic stage?
Multiple responses possible
1	Adverse effects of treatments
2	The impact on their professional life
3	Pain management
4	Costs related to illness
5	Tiredness
6	Relationships with loved ones
7	Relations with healthcare teams
8	Administrative management of their illness
9	Intellectual difficulties (memory, concentration, etc.)
10	Psychological difficulties in supporting the illness and treatments (anxiety, depression, etc.)
11	Libido problems
12	Other, specify: |OTHER:Q16OTHER|
[Q17]
Q17.In your opinion, involving patients in the choice of treatments is…
1	Essential
2	Important but not essential
3	Secondary
[Q18]
Q18. Would you say that you involve patients in the choice of treatments at the time of initiation?
1	Yes, systematically
2	Yes but not systematically
3	No
[Q19]
Q19. Currently, would you say that you are well informed or not about therapeutic innovations in metastatic HER2+ breast cancer?
1	Very knowledgeable
2	Fairly well informed
3	Rather poorly informed
4	Very poorly informed
[Q20]
Q20. Do you communicate to your patients information on therapeutic innovations against metastatic HER2+ breast cancer?
1	Yes, often
2	Yes sometimes
3	Yes, rarely
4	No never
[Q21]
Q21. In your opinion, what are the most difficult side effects related to treatments for patients with metastatic HER2+ cancer to manage?
Multiple responses possible
1	Fatigue, drowsiness
2	Sleeping troubles
3	Memory problems
4	Headaches, dizziness
5	Muscle and joint pain
6	Diarrhea
7	Constipation
8	Loss of appetite
9	Hair loss
10	Nausea, vomiting
11	Weight change (weight gain or loss)
12	Libido disorders
13	Tingling or loss of sensitivity in fingers and toes
14	Dryness, rashes
15	Mucositis (mouth ulcers, oral lesions, etc.)
16	Hematological disorders (anemia, reduction in white blood cells, platelets, etc.)
17	Other, specify: |OTHER:Q21OTHER|
18	Nothing of the sort
[Q22]
Q22. When the progression of the disease to the metastatic stage is announced, who is responsible for explaining new treatments and the associated adverse effects?
Only one answer possible
1	Only yourself
2	A nurse only, during a specific consultation
3	A pharmacist only, during a specific consultation
4	Several different professionals, during a specific consultation (oncologist, pharmacist, nurse)
5	Other, specify: |OTHER:Q22OTHER|
[Q23]
Q23. In your opinion, for patients, the use of targeted therapies, oral anticancer treatments specific to these metastatic HER2+ breast cancers present…
1	More advantages than the systemic route (intravenous and subcutaneous)
2	More disadvantages than the systemic route (intravenous and subcutaneous)
[Q24]
Q24. In your opinion, what are the main advantages perceived by patients from the use of targeted therapies, oral anticancer treatments specific to metastatic HER2+ breast cancer?
Oral anticancer treatments are…
Multiple responses possible
1	Effective
2	Daily practices
3	Well tolerated (few side effects)
4	Facilitate autonomy in treatment
5	Have little impact on their daily activities
6	Act longer
7	Act faster
8	Help prolong the effects of chemotherapy
9	Allows you to avoid too many trips to health establishments
10	Make it easier to adapt doses to their particular case
11	Cutting-edge, modern
12	Easily available in town pharmacies
13	Do not require a venous approach (catheter, PAC)
14	Nothing of the sort
[Q25]
Q25. What do you think are the main disadvantages of using targeted therapies, oral anticancer treatments specific to metastatic HER2+ breast cancer?
Oral anticancer treatments are…
Multiple responses possible
1	Less effective than intravenous treatments
2	Difficult to take on a daily basis
3	Poorly tolerated (side effects)
4	Make it difficult to be independent in treatment
5	Strongly impact their daily activities
6	Act less long
7	Act less quickly
8	Reduce interactions with specialized healthcare teams
9	Nothing of the sort
[Q26]
Q26. And in your opinion, what would be important to put in place to help patients take oral anti-cancer treatment at home?
Multiple responses possible
1	An alert on the phone (application, message)
2	An information website on the adverse effects of tablet medications
3	A user guide in paper format
4	Explanatory videos in the form of a tutorial
5	A treatment-specific pillbox
6	A tracking log
7	Access to therapeutic education programs in health establishments
8	Access to oral therapy follow-up support programs (specialized platform, health application, etc.)
9	A home visit from a liberal nurse
10	Other, specify: |OTHER:Q26OTHER|
